# Supplementary material for: Patient-derived orthotopic xenograft models recapitulate the peritoneal dissemination of pancreatic cancer and delineate its transcriptional and regulatory programs
Source: J Exp Clin Cancer Res. 2026 Feb 11;45:69. doi: 10.1186/s13046-026-03668-9 (PMC12998334; doi:10.1186/s13046-026-03668-9)
Supplement: Supplementary file 1 — Supplementary Material 1. [file 13046_2026_3668_MOESM1_ESM.xlsx]

## Sheet: SData 1
Supplementary Data 1. Top 200 gene lists of 108 GEPs identified by cNMF across 17 PDOs (related to Figure 2C).
	1	2	3	4	5	6	7	8	9	10	11	12	13	14	15	16	17	18	19	20	21	22	23	24	25	26	27	28	29	30	31	32	33	34	35	36	37	38	39	40	41	42	43	44	45	46	47	48	49
	OP038P_state5	OP019_state7	OP016_state4	OP037_state5	OP014_state8	OP021_state4	OP001_state5	OP025A_state8	OP031A_state6	OP037H_state3	OP026A_state5	OP030_state5	OP012_state6	OP033A_state6	OP018_state5	OP022_state6	OP039A_state6	OP022_state4	OP018_state4	OP038P_state2	OP022_state2	OP037H_state2	OP021_state2	OP016_state1	OP026A_state1	OP001_state2	OP031A_state2	OP018_state1	OP012_state1	OP014_state1	OP030_state1	OP037_state2	OP019_state1	OP025A_state2	OP033A_state1	OP039A_state5	OP030_state3	OP012_state3	OP014_state3	OP031A_state3	OP026A_state4	OP019_state4	OP001_state3	OP033A_state4	OP025A_state3	OP039A_state1	OP038P_state3	OP014_state4	OP022_state5
1	HMGB2	CENPF	CENPF	HMGB2	UBE2C	CENPF	TOP2A	UBE2C	TOP2A	TOP2A	TOP2A	TOP2A	TOP2A	TOP2A	ASPM	TOP2A	UBE2C	PCLAF	ATAD2	RPS5	GSTP1	GSTP1	RPS4X	GSTP1	TSPAN8	RPL19	RPL8	RPL8	RPL8	GSTP1	MIA	RPL10	RPS3A	RPL8	RACK1	RPL41	FTH1	FTH1	ERO1A	TMSB4X	CEACAM6	S100A6	CEACAM5	FTH1	ERO1A	MALAT1	PLAT	HMGA1	KRT7
2	TOP2A	TOP2A	TOP2A	CENPF	CENPF	NUSAP1	TUBA1B	MKI67	NUSAP1	MKI67	NUSAP1	CENPF	UBE2C	CENPF	CKS2	CENPF	MKI67	DHFR	RRM2	CYSTM1	RPL8	RPL8	RPL13	RPLP1	RPL19	RPL8	RPL19	RPS13	RPL19	LY6E	RPS12	RPL18A	RPS15A	RPS3	RPS3	RPL32	TMSB10	TMSB10	TMSB10	FTH1	CEACAM5	LMO7	CEACAM6	LMO7	EGLN3	NEAT1	ALDH1A3	IL1RL1	LAMC2
3	CENPF	NUSAP1	NUSAP1	NUSAP1	TOP2A	MKI67	HMGB2	CDK1	UBE2C	TUBA1B	STMN1	MKI67	DLGAP5	UBE2C	HMMR	CCNB1	CDK1	MYBL2	FAM111B	RPL19	S100A10	COX6A1	RPL29	PFDN5	RPL8	RPL29	RPL29	RPS12	RPL7A	RPL19	RPS26	RPL8	RPS2	RPS12	RPS18	RPS23	ERO1A	CEACAM6	FTH1	B2M	TMSB10	NEAT1	LMO7	LGALS3	NDRG1	PERP	KRT13	LRRC8A	TPM1
4	NUSAP1	TPX2	UBE2C	ASPM	CDKN3	TOP2A	UBE2C	TOP2A	TPX2	NUSAP1	HMGB2	TPX2	CENPF	MKI67	CENPF	DLGAP5	CENPA	FAM111B	CLSPN	PPIA	RPS5	GAPDH	RPL7A	MIF	RPL29	RPL7A	RPL18A	RPL41	SNHG29	TFF1	RPL13	RPS18	RPS8	RPL30	RPL14	RPL29	CEACAM5	ERO1A	CSTB	CEACAM6	LGALS1	CEACAM5	NDRG1	FAM3C	PGK1	ERO1A	TFPI2	F3	PMEPA1
5	PTTG1	NEK2	MKI67	TOP2A	UBE2S	HMGB2	CENPF	TUBA1B	STMN1	UBE2C	ASPM	HMMR	PTTG1	PTTG1	PTTG1	PTTG1	KIF14	PCNA	PCLAF	RPL8	RPL19	RPL19	RPS24	RPS24	PPIA	RPS3	RPS13	RPS5	RPS5	AGR2	WFDC2	RPL30	RPL12	RPS18	RPS23	S100A4	FAM3C	CEACAM5	MIF	C15orf48	DKK1	CEACAM6	ERO1A	ITGA2	CD164	EIF4A2	TACSTD2	AREG	ACTB
6	UBE2C	HMGB2	HMGB2	MKI67	MKI67	ASPM	MKI67	HMMR	HMMR	HMGB1	CENPF	ASPM	BIRC5	HJURP	CENPE	UBE2C	BIRC5	RRM2	DUT	RPL29	RPL28	PRDX1	RPS12	RPS2	RPL13	RPS23	RPL13	RPL19	RPL18	RPL8	RPL12	RPS19	RPL10	RPS19	RPS7	RPS19	CEACAM6	LMO7	FAM3C	PSCA	S100A10	LAMC2	CD55	CD55	DUOX2	MAL2	IGFBP3	DHRS9	TNFRSF12A
7	MKI67	ASPM	TPX2	TUBA1B	CDK1	HMMR	UBE2S	CDKN3	CENPF	STMN1	MKI67	KIF15	CCNB1	KIF14	AURKA	HMMR	BUB1	TYMS	HIST1H4C	RPL28	S100A11	CYSTM1	RPLP1	C20orf85	RPL18A	GAPDH	RPS3	NACA	RPS4X	RPS5	RPL8	RPL7	RPL3	RPL12	RPL18A	RPL18	DUSP5	TPT1	GAPDH	TPT1	RDH10	TMBIM1	ITGA2	ERO1A	SLC6A8	RAB11FIP1	ERP27	EZR	CXCL8
8	CDK1	CCNB1	CDK1	UBE2C	CKS2	CCNB1	NUSAP1	CENPF	BIRC5	CENPF	UBE2C	HMGB2	UBE2S	CCNB1	ARL6IP1	HMGB2	TOP2A	TK1	TYMS	GAPDH	RPS13	RPL11	RPL8	RPS27A	RPL32	RPS4X	RPL11	RPL10	RPL12	PPIA	TSPAN1	RPL7A	RPL13	RPL18A	RPL12	RPS4X	MAL2	DUSP5	BNIP3L	CAMK2N1	LMO7	KCNK1	CEACAM1	CD164	LMO7	TINAGL1	TMSB4X	KRT23	FLNA
9	TUBA1B	DEPDC1	CCNB1	PTTG1	HMMR	CKS2	CKS2	STMN1	TUBA1B	HIST1H4C	GTSE1	UBE2C	HMMR	CCNB2	DEPDC1	NUSAP1	CENPF	ESCO2	TK1	RPL32	PPIA	RPL7A	RPS19	RPS7	RPS5	RPS5	RPL32	RPS3	RPS3	RPSA	RPL18A	RPS28	RPS18	RPS13	RPL8	RPS5	RIOK3	MXD1	PERP	SLPI	C15orf48	S100A16	GPRC5A	TMSB10	LGALS3	LMO7	PLAAT3	ISG20	TMSB10
10	STMN1	NUF2	ASPM	H2AFZ	AURKA	CDKN3	PTTG1	CENPA	CDK1	TUBB	BIRC5	ANLN	CKS2	TPX2	TOP2A	TPX2	PTTG1	BRCA1	CDCA5	GSTP1	PFN1	COX5A	S100A11	MT1E	RPL7A	RPL32	RPS12	RPS18	RACK1	TFF2	RPL11	RPS14	RPLP0	RPL29	SNHG29	RPL28	RAC1	MYL6	BRI3	CDA	TMSB4X	GALNT5	PGK1	MRPS6	CYP3A5	FTH1	LOXL4	MYL12A	IL32
11	HIST1H4C	HMMR	AURKA	CDK1	ANLN	KIF23	STMN1	DLGAP5	TYMS	PTMA	PTTG1	CDK1	AURKB	CENPA	TPX2	ARL6IP1	HMMR	MCM4	HELLS	S100A10	MYL12B	S100A11	RPS15A	RPS15A	RPS3	RPS18	RPS5	RPL12	RPL28	RPL3	RPL41	RPS5	RPS4X	RPS23	RPS12	RPL11	LMO7	PERP	EGLN3	STS	LDHA	QSOX1	TMBIM1	F3	CEACAM5	RIOK3	CEACAM6	SH3BGRL3	CEACAM6
12	CDKN3	MKI67	CDCA2	TPX2	HMGB2	PRC1	CKS1B	UBE2S	HMGB2	HMGN2	CCNB2	STMN1	TPX2	CDKN3	NUSAP1	AURKA	CKS2	FAM111A	HIST1H1B	GPX2	RPL10	PFN1	RPS18	SERF2	TESC	RPL13	GAPDH	RPL13	GSTP1	RPS3	RPL28	RPL3	RPL6	RPS4X	EEF1B2	RPS13	TMSB4X	CDA	CEACAM5	GCNT3	RAB3B	PERP	CAMK2N1	C15orf48	TP53INP2	DYNLRB1	CRCT1	KRT17	PHLDA2
13	PCLAF	UBE2C	PTTG1	HMMR	ASPM	CCNB2	BIRC5	HMGB2	HIST1H4C	HMGB2	TUBA1B	CKS2	CDK1	CEP55	KIF20B	PLK1	LMNB1	PRKDC	CENPM	S100A6	RPL18	RPL10	RPL18A	UBB	GAPDH	RPL11	RPL14	RPS3A	NACA	RPL29	RPL10A	RPS8	RPL18A	RPS14	RPS3A	RPL12	CSTB	UBE2B	SLC2A1	TMSB10	PHLDA2	SMAD3	DHRS9	CSTB	FTH1	CD55	TGM2	S100A6	TMSB4X
14	PRC1	BIRC5	CKS2	DLGAP5	NUSAP1	TUBA1B	CDK1	TPX2	CENPA	ASPM	PRC1	TUBA1B	CDKN3	CKAP2L	CCNB1	MKI67	CDC20	CENPK	PTMA	S100A11	LY6E	NDUFA4	S100A10	NACA	RPS24	RPS14	RPSA	RPL11	GPX2	GPX2	RPS5	RPS2	RPS7	RPS7	RPS27A	RPL19	EIF1	BNIP3L	MAL2	PERP	ERO1A	ITGA3	TGM2	DYNLRB1	DUOXA2	CEACAM5	MAL2	LMO7	DKK1
15	CDCA8	AURKA	HMMR	GTSE1	CCNB1	CDK1	TPX2	CENPW	PBK	CDK1	CDC20	BIRC5	PRR11	TTK	MKI67	CDKN3	RDM1	ATAD2	DEK	RPS15	RPS7	S100A10	RPS27A	UQCRH	RPS6	RACK1	RPS7	RPL18	RPL10	RPS13	RPS24	RPL18	EEF1B2	RPL32	RPS2	RPS12	EGLN3	YWHAZ	HILPDA	LGALS3	LAMC2	PLEC	TM4SF1	CLTB	ELF3	P4HA1	SNCG	TMSB4X	ITGA2
16	BIRC5	CENPE	BIRC5	HMGN2	CKAP2L	STMN1	H2AFZ	PTTG1	DLGAP5	TPX2	CDK1	CDKN3	HMGB2	NUSAP1	UBE2S	CENPE	TROAP	ATAD5	TUBB	RPL18	MIF	RPS3	FXYD5	NNMT	AQP5	GSTP1	RPS19	RPL7A	RPS23	RPL32	TIMP1	RPL11	RPL9	RACK1	RPS19	FTL	SAT1	EIF1	C4orf3	MMP1	SCD	LAMB3	SLCO4A1	RAB11FIP1	B2M	NDRG1	MUC4	CEACAM6	ANXA2
17	TPX2	CDKN3	KIF23	CCNB1	KIF2C	PTTG1	TUBB4B	BIRC5	MKI67	CKS2	TPX2	DEPDC1	CDC20	BIRC5	CDC20	ASPM	TPX2	CLSPN	BRCA1	LGALS3	RPL11	MGST3	RPS5	RPL41	RPS12	PPIA	RACK1	RPL10A	RPS12	RPL12	RPS9	RPS3A	RPS23	RPL10	RPL30	RPS3	CDCP1	LAMB3	TMEM123	CEACAM5	PRSS3	ITGA2	EGLN3	PARD6B	TMBIM1	BNIP3L	PTTG1IP	KRT7	TINAGL1
18	H2AFZ	CKS2	CKS1B	PTMA	TPX2	TPX2	HMMR	NUSAP1	NDC80	CCNB1	HMMR	CENPA	ARL6IP1	HMMR	NUF2	CENPA	FAM83D	TUBB	ORC6	TFF2	COX6A1	RPS13	RPS3	RPL11	RPS19	RPL18	RPS25	RPS7	RPL41	RPS4X	RPS19	RPL5	RPS16	RPS24	RPL3	RPL39	LDHA	RAC1	LGALS1	IFI27	GALNT5	SCD	RDH10	TFF2	DUSP5	EGLN3	SAMD9	S100A14	SPTBN1
19	CKS2	PRC1	TUBB4B	CKS1B	PTTG1	ARL6IP1	ASPM	SPC25	CCNB2	TUBB4B	PBK	PRR11	KIF4A	DLGAP5	PRC1	CDCA2	CDCA3	H2AFZ	PCNA	RPS13	GPX2	ATP5MC3	RPL28	HSBP1	RPSA	GPX2	RPLP1	RPL28	KRT18	RPL18	RPL19	RPLP1	RPS14	RPS5	RPS4X	RPL10	CD55	NDRG1	MYL6	CD63	UCA1	EMP1	SCD	IGFBP3	MXD1	GPRC5A	CCK	SERINC2	ITGB1
20	CDCA2	KIF20B	PRC1	CKS2	TUBB4B	AURKA	CCNB1	PLK1	SPC25	HMMR	UBE2S	TTK	TUBA1B	NUF2	GTSE1	KPNA2	NUSAP1	RRM1	CDC6	RPL18A	RPS3	COX5B	RPL32	RPL19	RPLP1	RPL6	SNHG29	RPS2	NME2	ATP5MC3	RPS8	RPL24	RPSA	RPL11	RPL10	RPS26	BNIP3L	CD164	BHLHE40	H3F3B	ITGB1	DHRS9	CD164	EPS8	SDCBP2	CAMK2N1	CLIC5	RDH10	CXCL5
21	CCNB1	PTTG1	TUBA1B	HIST1H4C	KPNA2	DLGAP5	DLGAP5	CDCA3	PRC1	SMC4	CEP55	CENPE	NUSAP1	CDK1	CCNB2	BIRC5	DIAPH3	PTMA	H2AFZ	TSPAN8	TRMT112	FAU	RPL10	COX7C	RPL18	RPL35	NME2	RPL30	LGALS4	RPL7A	CST3	RPL35A	RPS6	RPL19	RPS14	SLPI	NDRG1	CD55	PGK1	SPINT2	SLC5A3	CD55	NEAT1	HMGA1	APOL1	PTTG1IP	ADIRF	DCBLD2	MYL12A
22	DLGAP5	KIF14	KIF20B	CDKN3	BIRC5	KNL1	HMGB1	CCNB1	CDKN3	UBE2S	KIF23	KIF2C	NUF2	TUBA1B	TUBB4B	CKS2	PRR11	FANCI	HIST1H1D	RPS3	GAPDH	RPS5	GPX2	HINT1	RPL28	EEF1B2	RPL28	RPS6	REG4	NME2	SLPI	RPS9	RPS5	RPL39	RPL13	RPS15A	PERP	OPTN	PPDPF	TFF2	EGLN3	ITGA6	CEMIP	ITGB1	VEGFA	ITGB1	KRT7	CD55	PLAU
23	UBE2S	CKAP2	CCNB2	CEP55	KIF11	CEP55	CDKN3	RRM2	AURKA	H2AFZ	DLGAP5	CDCA8	ANLN	TROAP	CENPA	BUB1	TUBA1B	DUT	HMGB1	RPL41	IFI27	COX4I1	RPL41	RPS8	RPS7	RPS7	RPS18	RPS24	RPL29	RPL28	RPS18	RPS23	RPL32	RPL7A	RPL7A	RPS25	TINAGL1	PRSS3	SCD	S100A11	SH3BGRL3	ASPH	MALAT1	REEP3	PRSS8	MT-ND2	PLAC8	S100A11	CAVIN1
24	HMMR	CDK1	CDKN3	KNL1	TUBA1B	HMGN2	KPNA2	HIST1H1D	GTSE1	DLGAP5	NEK2	PBK	CCNB2	ASPM	CDCA8	UBE2S	CKAP2L	ZWINT	UBE2T	KRT19	SERF2	RPL18A	EEF1B2	COX4I1	RPS15	RPS13	PPIA	RPLP1	RPS3A	RPS25	RPLP1	RPS24	RPL7	RPS2	RPL29	RPS3A	ERRFI1	IL32	P4HA1	HLA-B	CD55	CYP3A5	RNF128	ADGRF1	NEAT1	CD164	ITPRID2	S100A16	HMGA1
25	CCNA2	UBE2S	GTSE1	TUBB4B	DLGAP5	KIF11	SMC4	CKS2	TTK	PRC1	CCNB1	AURKA	NEK2	NEK2	CKAP2	KIF14	GTSE1	HNRNPAB	RPA3	LGALS4	RPS15A	RPL18	RPL14	NDUFS5	CYSTM1	NME2	RPS15A	RPL17	TSPAN8	IFI27	RPS15	RPL13	RPL5	RPL18	RPS5	RPL7A	DYNLRB1	RBCK1	LDHA	MMP7	LAMB3	TFF3	TFF1	MUC20	LAMB3	DSP	MALL	PLEC	ACTG1
26	ASPM	GTSE1	TUBA1C	CCNB2	STMN1	UBE2C	CENPE	CEP55	PTTG1	PTTG1	CDKN3	HMGB1	PRC1	KIF20A	CCNA2	TUBA1B	NCAPG	CENPX	PRIM1	RPL7A	CYSTM1	CYC1	RPS7	RPS23	RPS23	RPL18A	NACA	RPL32	RPL26	NDUFA4	LY6E	RPS12	RPS27A	RPL28	RPL10A	SNHG29	EZR	SDCBP2	ATP6V0E1	TFF3	TFF1	TFF2	ADAM9	IGFL2-AS1	C4orf3	PFKFB2	IGFBP5	ARL4D	AKAP12
27	CCNB2	DLGAP5	KIF11	HIST1H1B	NUF2	SMC4	CENPA	CKS1B	CENPW	CDKN3	CKS2	CCNA2	MKI67	HMGB2	CDKN3	ECT2	DLGAP5	HIST1H1D	ESCO2	SLPI	RPL30	RPL28	RPL11	RPS19	RPL14	RPS6	RPS15	TPT1	CDC42EP5	PSCA	RPS25	RPL19	RPL7A	RPS21	RPL5	RPS18	C4orf3	NEAT1	B2M	UCA1	MMP1	CD59	SEMA3B	RDH10	CEACAM6	UBE2B	RARRES1	POLD4	AXL
28	KIF2C	CENPA	CDC20	KIF11	HIST1H1B	UBE2S	PTMA	HMGB1	HIST1H1B	ANLN	HJURP	DLGAP5	STMN1	NDC80	BIRC5	CDK1	DEPDC1	HMGB1	NCAPD3	IFI27	RPS19	SSR4	RPL12	ELOB	RPS13	RPL3	RPS4X	RPS14	EEF1B2	S100A11	SERPINA3	RPL12	RPL10A	RPL26	RPS8	WDR86-AS1	BZW1	HLA-C	FTL	IGFBP1	FAM3C	TXNRD1	SDR16C5	MUC16	SLC2A1	KTN1	LMO7	TXNIP	F3
29	SMC4	CCNA2	DLGAP5	STMN1	ARL6IP1	CKAP2	ECT2	KIF2C	CDCA3	PCLAF	KIF4A	KIF11	DEPDC1	KPNA2	CDK1	TUBB4B	ASPM	CENPU	DNAJC9	RPL12	RPL13	NDUFC2	RPL18	NDUFA4	MYL12B	NACA	RPS24	RPL18A	TMEM141	RACK1	RACK1	TPT1	RPL19	RPS27A	RPS13	RPL14	MYL12A	HLA-B	PLOD2	ITGB1	FTH1	CSTB	RAB3B	SPNS2	TSPAN3	FAM3C	S100A11	ITGA2	EREG
30	HMGB1	ANLN	RACGAP1	PRC1	PLK1	CDC20	HMGN2	GTSE1	CKS1B	KPNA2	KIF20B	UBE2S	KPNA2	KIF11	HMGB2	CCNB2	CIT	SPC25	RANBP1	PFN1	S100A6	NME2	CYBA	KRT18	RPS3A	RPL30	RPL30	RPS19	RPS15A	RPL15	RPS6	RPS27A	RPL18	SNHG29	RPL32	RPL13	KRT10	ACTG1	NDRG1	HLA-A	ISG20	ITGB4	CCNG2	GULP1	SLCO4A1	TXNIP	S100A4	KRT19	CXCL1
31	CENPE	SGO1	UBE2S	HMGB1	KIF4A	CENPE	PLK1	AURKA	NUF2	KIF11	H2AFZ	NEK2	CENPA	CKS2	KNL1	PRC1	PCLAF	STMN1	CENPU	CYBA	RPS27A	MGST1	GSTP1	RPL28	RACK1	RPL12	GSTP1	RPS4X	RPS7	RPS12	RPL18	RPLP0	RPL21	RPL3	RPS15A	RPL22	MRPS6	DYNLRB1	MT-ND2	PTTG1IP	AKAP12	AHNAK	LAMC2	TINAGL1	P4HA1	MYH9	LYPD2	ITGB1	TAGLN
32	KIF11	BUB1	H2AFZ	DEPDC1	CDCA3	NEK2	NEK2	ANLN	ZWINT	CCNA2	NUF2	CCNB1	TROAP	ARL6IP1	DLGAP5	STMN1	CENPW	MCM10	DHFR	COX6A1	RPS24	NDUFB9	RPS28	BTF3	COX6A1	RPL10	RPL41	EEF1B2	RPL3	PSMB3	LCN2	RPL26	RPL26	RPL36A	RPS9	NACA	WDR45B	MAL2	MXI1	SERINC2	ITGA2	FXYD3	QSOX1	CARHSP1	CCNI	ITGB8	CAV1	EREG	SCEL
33	TUBB	ARL6IP1	KPNA2	CDCA3	KIF23	ANLN	HIST1H4C	KIF20B	BUB1	KIF20B	CDCA3	NUSAP1	PLK1	CCNA2	KIF14	SGO2	SAPCD2	HIST1H4C	SPC25	LY6E	RACK1	KRT19	RPS15	RPL13	RPL5	KRT18	FAU	RPL3	RPL5	MGST1	RPS14	RPS3	RPL14	RPS15A	RPL6	RPL15	PTTG1IP	FOXO3	SAT1	TACSTD2	CDA	LIF	SLC2A1	CLEC2B	TMPRSS2	HLA-A	CEACAM5	ACTN4	TNFAIP2
34	PBK	CCNB2	CEP55	SMC4	KNL1	KIF4A	TUBA1C	ASPM	PRR11	CKS1B	PIF1	SGO2	ASPM	CDCA2	NEK2	GTSE1	PRC1	ANLN	FANCI	COX5A	TSPAN8	RPL30	RPS3A	RPL5	GSTP1	BTF3	RPS2	RPS27A	IFI27	EIF4EBP1	RPS7	EEF1B2	RPL29	RPL5	RPS24	RPS28	TAX1BP1	FAM3C	EMP3	S100P	CYP3A5	TIMP2	DST	TMSB4X	CIB1	APP	GATA3	EFHD2	S100A6
35	KIF23	KIF23	NEK2	CCNA2	H2AFX	HMGB1	AURKA	NCAPG	AURKB	AURKB	KIF2C	TYMS	CKAP2	AURKA	UBE2C	CCNA2	CLSPN	E2F1	MND1	FTH1	HINT1	CYBA	RPS27	NDUFC2	RPS2	RPL14	RPL5	RPS15A	RPS19	CHCHD10	RPS21	RPL6	RPL30	RPL13	RPSA	NME2	AKAP12	PLAUR	WDR45B	HLA-C	CAMK2N1	PKM	PAG1	TM4SF1	SLC16A3	GALNT3	CYP24A1	FLNA	ACTN4
36	KNL1	PRR11	SPC25	CENPE	CCNB2	H2AFZ	ARL6IP1	KIF11	HMGB1	GTSE1	KNL1	MND1	KIF11	KIF4A	CEP55	HIST1H4C	NEK2	CCNE2	HNRNPAB	RPS4X	NDUFC2	MYL6	RPS6	PRDX1	GPX2	RPS19	RPS6	RPL26	RPS9	NDUFS8	RPS23	RPL9	RPL15	RPL10A	RPL17	FAU	FNDC3B	AHNAK	DUSP5	MYL12A	S100P	EPHA2	SEMA4B	B2M	DHRS9	MXD1	FHL2	RAB11FIP1	KRT23
37	MAD2L1	KNL1	KNL1	SGO2	UBE2T	BUB1	CCNB2	KPNA2	RAD51AP1	AURKA	SMC4	CEP55	TUBB4B	UBE2S	KPNA2	NEK2	CKAP2	FEN1	FAM111A	ANXA2	COX6B1	LGALS3	RPSA	SELENOW	RPL17	RPL28	RPS27A	RPL35	RPS13	NDUFAF3	NACA	RACK1	NME2	RPS9	RPL41	RPL26	REEP3	MALAT1	HIST1H2BC	KRT19	PGK1	ITGB1	ITGB1	MYO6	SPNS2	IGFBP3	C9orf16	NRP2	MYH9
38	KIF20B	SGO2	PLK1	NUCKS1	CENPE	NUCKS1	TUBB	H2AFZ	CCNA2	BIRC5	DEPDC1	NDC80	SGO2	DEPDC1	KIF23	KIF2C	RAD51AP1	HIST1H1B	FBXO5	KRT8	COX4I1	COX7C	RPL36A	UQCR10	RPL6	RPS3A	COX6A1	RPS8	BTF3	RPL5	GSTP1	RPS13	RPS19	RPS15	RPL26	RPL8	SLC2A1	CLDN18	CDCP1	LMO7	DHRS9	ACTN4	DSG2	CDA	HLA-B	SLC2A1	TNFRSF21	PHLDA1	PFKP
39	DTYMK	FAM83D	SMC4	ANLN	NDC80	CCNA2	KIF4A	PRC1	ARHGEF39	CDCA3	KPNA2	ARL6IP1	CENPE	CDC20	ANLN	CKAP2L	AURKB	ORC6	WDR76	PDZK1IP1	RPS12	PPIA	PPIA	ATP5MC3	RPL10	LDHB	RPS26	RACK1	RPS18	GSTK1	SNHG29	RPS7	RPL35A	RPLP1	RPL19	CSTA	KTN1	AKAP12	TPT1	SH3BGRL3	S100A14	PCDH1	LINC01559	FHL2	SDR16C5	LINC01559	MGP	KCNK6	CXCL2
40	KPNA2	CEP55	MAD2L1	HIST1H1E	DEPDC1	DEPDC1	PRC1	SGO2	KIF15	KNL1	AURKA	PTTG1	RACGAP1	KIF2C	NUCKS1	CDCA8	KIF11	RAD51AP1	HIST1H1E	RPLP1	LGALS3	RPL29	RPL39	H3F3A	RPS18	RPS24	RPL7A	RPL35A	RPL11	ATP5PO	RPS2	RPS4X	RPS12	EEF1B2	RPL11	MIR205HG	RAB11FIP1	LDHA	RPS20	LINC01559	TMEM158	TFF1	TIMP2	BCAT1	GULP1	TMBIM1	KRT18	CEACAM5	G0S2
41	CENPA	PLK1	NCAPG	BIRC5	NEK2	ARHGAP11A	DEPDC1	AURKB	KPNA2	ARHGAP11A	HMGB1	SMC4	JPT1	GTSE1	CENPW	FAM83D	STMN1	EXO1	E2F8	RPS6	ATP5MC3	RPL35A	MYL6	NME2	KRT18	ATP5MC3	RPS21	NME2	RPS14	RPL10A	RPS27A	RPL10A	RPS24	RPS25	RPS28	RPL5	LGALS3	TMSB4X	AL133453.1	PGK1	C4orf3	S100A11	IDS	CDCP1	AL133453.1	RNF141	CD82	HMGA2	CXCL6
42	NUF2	KIF2C	SGO2	ARHGAP11A	CEP55	KIF20B	MAD2L1	HJURP	CKS2	CEP55	CIT	HJURP	CDCA8	STMN1	HMGB3	KIF23	SPC25	TUBA1B	MNS1	PSCA	FTL	AGR2	NACA	PPIA	CYB5A	LGALS4	RPL18	SNHG29	PPIA	LXN	CPVL	RPS16	RPL11	RPL14	RPLP1	RPS15	LGALS1	UBC	DSG2	IGFBP3	ENO1	PTPRH	FTH1	FAM83A	TMPRSS4	LIPH	MACF1	PLAT	AC007114.2
43	SPC25	ECT2	CENPA	KIF23	H2AFZ	KIF14	NUF2	HIST1H4C	NEK2	CALM2	SGO2	AURKB	CKAP2L	BUB1	NDC80	NDC80	CDCA8	HELLS	STMN1	BTF3	KRT8	RPLP1	C9orf16	SRP14	RPL12	RPL10A	RPS14	CYSTM1	FABP1	KRT18	SSR4	RPL27A	EEF1A1	RPS8	RPL7	ARL4D	NEAT1	ITGB1	RIOK3	TMPRSS4	F3	MET	PARD6B	PLAUR	HLA-A	CLDN18	F3	TINAGL1	CXCL3
44	PLK1	CDCA8	PCLAF	KIF14	PBK	CKS1B	SPC25	MAD2L1	CEP55	TUBA1C	MAD2L1	CDCA2	SGO1	CENPW	TTK	PTMA	KIF4A	FADS1	NASP	FXYD5	RPS23	CHCHD10	RPL26	CFAP126	RPS4X	RPSA	RPL12	SOD1	RPL18A	RPL10	UQCRH	NME2	RPS28	RPL41	RPL39	RPL35A	S100A6	FHL2	MARCKS	ADGRF1	PLAU	TM4SF1	TMPRSS2	ITCH	HLA-C	P4HA2	DHRS9	SNX9	GPRC5A
45	CDCA3	KIF4A	BUB1	KIF2C	TTK	TUBB4B	ANLN	TUBB4B	CDC20	ARL6IP1	PCLAF	CENPW	BUB1B	PRR11	PLK1	CEP55	CEP55	RANBP1	RAD51AP1	COX4I1	RNASE1	CD63	TPT1	RPS21	NDUFC2	NDUFB9	RPL36A	RPL29	RPL10A	TMEM205	ATP5MC2	RPL32	RPL24	RPS27	NME2	RPL18A	P4HA1	SQSTM1	SQSTM1	RBCK1	RBP1	SH3BGRL3	CEACAM7	PTTG1IP	MALAT1	FHL2	PLAAT4	ITCH	MYOF
46	HMGN2	CKAP2L	CENPE	UBE2S	SMC4	CENPA	KIF23	CENPE	CENPE	CKAP2	KIF18A	PSRC1	GTSE1	HMGB1	SMC4	PBK	ANLN	MCM7	HIST1H3B	MIF	RAMP1	RPL41	MGST1	MORN2	BTF3	HINT1	RPL6	RPL21	RPS26	RPS19	RNASE1	RPL21	RPL23A	RPL7	RPL36A	GPX2	GPRC5A	AL365226.2	SDC4	DHRS9	ALCAM	KRT7	MAP1LC3B	STK39	EIF1	AHNAK	EZR	S100A4	S100A2
47	PTMA	TTK	ANLN	CDCA8	BUB1	CDCA2	KIF14	CCNA2	CCNB1	HJURP	UBE2T	NUF2	KIF2C	ANLN	SGO2	CKS1B	HMGB2	CDCA5	RBBP8	RPS25	RPS3A	GPX2	GAPDH	KRT8	RPL3	RPL26	HINT1	RPL24	RPS6	RPL13	CAPS	RPL17	RPS3	RPL36	RPS15	RPLP1	UBC	EGLN3	EIF4A2	S100A6	S100A6	RDH10	HK2	LAMA4	LSR	CXADR	RAB11FIP1	EPS8L1	ITGB8
48	CKS1B	GAS2L3	KIF2C	CENPA	KIF14	PCLAF	NCAPD2	CDCA8	UBE2S	HIST1H1B	CDCA8	H2AFZ	TTK	MAD2L1	HJURP	CDC20	FGFR1	BRCA2	BARD1	HSPB1	RPS15	NACA	KRT18	COX5B	RPL11	KRT8	RPL26	RPL34	RPS2	EEF1B2	CLU	EEF1D	RACK1	RPS28	RPS21	RPS9	AHNAK	ERRFI1	DYNLRB1	HSPA5	SLPI	LDHA	CDCP1	MET	ST3GAL1	AL133453.1	RND3	NEAT1	PSD3
49	NEK2	KPNA2	KIF14	FOXM1	H2AFV	HJURP	GTSE1	KIF4A	PTMA	KIF14	HIST1H4C	HIST1H1B	RAD51AP1	KIF23	ARHGAP11A	SMC4	HIST1H1B	CDC6	PKMYT1	PRDX5	NACA	RPS18	MIF	RPL14	NME2	RPS15A	EEF1B2	RPS9	SLC25A5	SPCS1	AQP5	EEF1A1	RPL8	RPL17	NACA	RPSA	SQSTM1	JUP	TMEM59	SLC5A3	ACTB	S100A14	LINC00342	SLC5A3	PDGFB	CDKN1A	MUC20	SKAP2	S100P
50	ARL6IP1	KIF15	STMN1	TUBB	KIF18A	GPSM2	PCLAF	BUB1B	H2AFZ	SPC25	KIF14	FAM83D	CEP55	PRC1	HMGN2	KIF20A	CDKN3	MKI67	ZWINT	MGST3	KRT18	COX6B1	PFN1	S100A11	CYBA	RPS2	RPL3	FAU	RPL17	RPS6	RPL36A	GAS5	RPL27	RPL6	RPS25	RPS24	HIST1H1C	RIOK3	CARHSP1	MUC20	ST3GAL1	DAPK1	ATP1B1	SAT1	COL17A1	HSPA5	SPIN4	AKAP12	PDLIM5
51	RAD51AP1	HMGB1	NUF2	NCAPG	AURKB	CDCA8	HIST1H1B	UBE2T	MAD2L1	NUCKS1	CKS1B	PLK1	NCAPH	KIF20B	BUB1B	PRR11	ZWINT	E2F2	RFC3	CIB1	RPL5	RPS24	RPL3	RPL30	IFI27	PRDX1	RPL10A	FTL	RPL32	LGALS3	FXYD3	RPL23	RPLP1	RPS6	GAS5	RPS8	AL133453.1	PTPRR	NRN1	CD164	EMP1	F3	F2RL1	ITPRID2	MXI1	CCNI	KRT4	SPNS2	C15orf48
52	DEPDC1	ARHGAP11A	ARHGAP11A	CALM2	SGO2	HIST1H4C	CDCA3	CCNB2	DEPDC1	KIF23	AURKB	ZWINT	AURKA	CENPE	MAD2L1	ARHGAP11A	FANCI	E2F8	MYBL2	CFL1	FAU	RPL10A	SPINK1	CETN2	RPS27A	LGALS3	RPL10	RPL27	FXYD5	PRDX5	NDUFS5	RPS11	RPS27	RPS3A	EEF1G	RPS14	S100A14	SERINC1	TMSB4X	PLAC8	MYL6	RHOF	FOSL2	STS	RNF103	SERINC2	AL158206.1	RESF1	PLEC
53	CKAP2	CDC20	DTYMK	KIF20A	GTSE1	KNSTRN	CDC20	ZWINT	CDCA8	CDC20	KIF15	TROAP	KIF20A	KNSTRN	CKS1B	CDC25B	TACC3	GINS2	MCM3	CSTB	ATP5MC2	FTH1	LCN2	COX7B	RPL10A	TSPAN8	RPL34	RPS27	RPS24	COX5A	PLTP	RPLP2	GAS5	RPSA	RPS6	RPL34	BRI3	RRAS	SNHG7	FAM3C	MRPS6	SEMA4B	SDCBP2	CALM2	KCNK1	TACC1	FLNB	EGFR	MTHFD2
54	UBE2T	DBF4	BUB1B	KIF20B	HIST1H1D	TTK	SKA2	KIF22	CIT	PLK1	SMC2	PRC1	SMC4	CDCA8	JPT1	KIF11	BRIP1	SIVA1	PA2G4	ATP5PO	RPL18A	RPL32	SNHG29	AGR3	RPL30	RPS9	UQCRH	RPL14	RPS27A	EIF3K	RPL6	RPL29	RPL17	RPL37	EEF1D	EEF1B2	PRSS22	MYO6	KRT10	LAMB3	SPRR1B	EPS8	MALL	KCNK1	ATP6V0E1	SESTD1	TSPAN2	FAM89B	BEAN1
55	TTK	SAPCD2	DEPDC1	TACC3	CKS1B	NCAPG	KNL1	CKAP2	KIF11	CENPA	TUBB4B	HIST1H4C	KIF23	SGO2	STMN1	CKAP2	TK1	PBK	HIST2H2AC	RPL13	BTF3	CHCHD2	COX6A1	TXN	MIF	RPS27A	BTF3	RPL15	RPL6	MDK	ATP5IF1	RPL28	RPL37	RPL15	RPL36	EPB41L4A-AS1	CD164	KLF6	GPRC5A	NMU	KIAA0040	GPRC5A	EFNA1	HLA-B	CD55	UGCG	PHLDA1	TFF2	EMP3
56	HIST1H1B	SMC4	HIST1H4C	RACGAP1	NCAPG	RACGAP1	ARHGAP11A	PCLAF	SMC4	DEPDC1	CCNA2	BUB1	CIT	ARHGAP11A	CDCA3	DEPDC1	BCL2L12	DEK	ATAD5	FAU	PSMB3	RPS23	RPS21	COX6B1	RPS15A	SLC25A5	SNRPD2	RPL23A	HINT1	NDUFB8	RPS28	SLC25A6	RPL34	EEF1G	RPL18	RPL36A	CARHSP1	ITGA2	NPC2	NUDT4	CYP51A1	PTTG1IP	SH3BGRL3	GALNT5	RHOC	ZFAS1	CRABP2	ACTB	ICAM1
57	NUCKS1	CKS1B	PBK	PBK	CCNA2	CALM2	HIST1H1D	HMGN2	PLK1	KIF2C	SPC25	HIST1H1D	CDCA3	CKAP2	PRR11	HMGN2	UBE2S	SLFN13	LRR1	RPS3A	KRT19	EEF1D	RPL10A	RPS3A	RPS14	RPL15	MYL12B	RPL6	TFF1	SNHG29	RPL5	LYZ	RPS21	RPL9	RPL28	RACK1	ACTG1	ACTB	RALBP1	CLDN7	SLCO4A1	LDLR	IGFBP3	RMND5A	FER1L6	PPP1CB	S100P	MUC5AC	ARHGAP29
58	ECT2	TACC3	CDCA3	KPNA2	NCAPH	TROAP	DTYMK	HIST1H1B	KIF4A	BUB1B	ARHGAP11A	H2AFV	CENPU	FAM83D	KIF4A	NUCKS1	CDCA2	MCM3	BTG3	MYL12B	RPL29	PSMB3	TSPAN8	RPS5	SLC25A5	RPS15	RPL39	LYZ	MPST	MYL12B	HSBP1	RPL34	NACA	RPL35	RPL34	SNHG8	ITGB1	SH3BGRL3	RRAS	SAT1	S100A11	PRDM1	FAM3C	UBE2B	UBE2B	MTUS1	DHRS3	CDCP1	BIRC3
59	CEP55	NCAPG	ZWINT	PCLAF	KIF15	PTMA	LMNB1	KNL1	KIF23	HIST1H1E	NDC80	TACC3	CCNA2	TUBB4B	KNSTRN	KIF18A	NCAPD3	E2F7	MCM4	RPL35	RPS25	RPL13	RPL35	RPL15	EEF1B2	RPL41	RPL35A	RPL5	TST	BEX3	CUTA	RPL37	RPS13	IFITM3	RPL37	RPL24	ELF3	VDAC2	ACTG1	RBP1	ZFP36L1	SLC7A11	ABHD2	SLCO4A1	CLDN18	DST	H19	MACC1	ARPC2
60	SGO1	BUB1B	PRR11	MAD2L1	PRR11	H2AFV	FAM83D	HMGB3	HIST1H1D	NCAPD2	DTYMK	KPNA2	HMGB1	CKS1B	ECT2	RACGAP1	MYBL2	WDHD1	TUBA1B	EIF1	TSPO	RPS15A	SERF2	RPL35A	COX4I1	SNHG29	RPL35	GAPDH	ATP5MC2	TALDO1	RPL3	RPL39	RPS15	RPL34	RPS26	RPL30	C15orf48	SDC4	PLAUR	CLTB	REEP3	ABHD2	FNDC3B	NDFIP1	YPEL3	TM4SF5	PLK2	MRPS10	CALM2
61	NDC80	HMGN2	SPDL1	BUB1	TUBB	BIRC5	HJURP	KIF14	SKA1	CDCA8	E2F8	UBE2T	BUB1	SKA3	ANP32E	MIS18BP1	HMGB1	SMC2	FEN1	PHLDA2	ATP5PO	RPS27A	RPL30	BEX3	NACA	CYBA	COX5A	EEF1G	RPL9	RPS3A	NQO1	RPL37A	BTF3	RPL22	BTF3	AC008443.5	HILPDA	LAMC2	MTPN	S100A14	KLF6	CD164	NIBAN2	HLA-A	ANTXR2	SPTBN1	MYH14	PDLIM7	JAG1
62	HJURP	NUCKS1	TACC3	KIF4A	CIT	TNFAIP8L1	NDC80	CDC25C	KIF2C	ECT2	RRM1	CDC25C	H2AFV	CDC25C	FAM83D	TTK	RRM2	RPA3	RAD51	CD63	RPL41	COX7B	TMSB10	ATP5MC2	TFF2	CYC1	PFDN5	GSTP1	KRT8	RPS2	RPS3A	RPL41	RPL37A	BTF3	EIF3E	RPL17	TXNIP	P4HA1	CCNI	PLAAT3	IGFBP1	CYP4F3	LDHA	ARFGAP3	S100P	YPEL3	EMP1	AC005062.1	FGD6
63	PIF1	TUBB4B	NCAPH	HIST1H1D	JPT1	PLK1	CKAP2	KIF23	BUB1B	LMNB1	LMNB2	CCNB2	NCAPG	TUBB	HMGB1	ANLN	CCNB1	PKMYT1	DNMT1	RPS24	RPLP1	RPL5	RPL35A	LCN2	ATP5MC3	RPL5	RPS3A	AGR2	ATP5MC3	SLC25A6	RPL10	RPS15A	RPS9	EEF1A1	EEF1A1	S100A6	EPHA2	NPEPPS	ERRFI1	MAL2	MIF	TCN1	C4orf3	NDRG1	CAMK2N1	WDR45B	ARHGAP23	MAB21L4	MACF1
64	CENPW	KIF11	SGO1	AURKA	CKAP2	SGO2	CCNA2	SMC4	CDCA2	DTYMK	NUCKS1	KIF14	DEPDC1B	IQGAP3	CDC25C	FOXM1	AURKA	UHRF1	RRM1	RPS19	AGR2	RPS7	CCK	SKP1	PFN1	FAU	SOD1	EEF1A1	RPS15	FABP5	TRNP1	RPS17	RPS4Y1	RPL35A	RPLP0	UPK3B	AREG	DHRS9	UBE2B	ERO1A	KCNK1	BCL2L1	MSMO1	NAPG	FTL	ATP13A3	TNFAIP2	APLP2	SQSTM1
65	PRR11	AURKB	NDC80	CKAP2	HMGB1	KIF2C	H2AFV	CDC20	HJURP	PIF1	PTMA	SHCBP1	CKS1B	CENPN	KIF18A	KIF4A	FABP6	CBX5	SLBP	CLIC1	RPL12	RPS26	PDZK1IP1	SRI	FAU	RPL24	NDUFC2	FXYD5	RPSA	PHGDH	FXYD5	RPL35	RPL4	RPLP2	C19orf48	FADS1	SDC4	SPINK1	RAC1	WFDC2	GULP1	EPS8L1	SCNN1A	TMBIM1	QSOX1	MET	MEIS2	CTNNAL1	SLC7A5
66	ARHGAP11A	KIF18A	ECT2	NUF2	KIF20B	BUB1B	UBE2T	DTYMK	TACC3	SGO2	CENPA	RRM2	GAS2L3	H2AFZ	KIF20A	H2AFZ	RRS1	MCM6	EZH2	MYL6	RPL7A	PLA2G10	CD63	RPS14	RPS9	ANXA2	RPL17	RPL39	ETHE1	RPS27A	PFN1	TSPAN8	RPL23	NACA	RPL35A	BTF3	OCLN	SPAG9	RPS27	ARPC1B	CDCP1	HSPA5	ZMYND8	ECM1	STS	ASS1	MBNL2	DUSP6	AREG
67	ANLN	RACGAP1	H2AFV	NEK2	MAD2L1	TUBA1C	SGO2	MXD3	MND1	NUF2	KIF20A	CDC20	UBE2T	MND1	TUBA1B	NCAPD2	HMGN2	CDK1	BRCA2	TSPO	RPS14	MIF	RPL6	NEDD8	COX5A	COX4I1	ATP5MC2	RPS28	RPL14	YIF1A	PRDX1	MT-CO2	NPM1	RPL24	EPB41L4A-AS1	NMU	SERINC2	AREG	TINAGL1	CSTB	KRT19	C15orf48	ARRDC3	SERINC2	EIF4A2	APOL1	ABHD2	RBCK1	TPM4
68	NCAPG	CDCA3	HMGB1	PLK1	CENPN	CDCA3	BUB1	CENPM	ECT2	PRR11	FOXM1	CKAP2	PBK	PLK1	LBR	SPAG5	HIST1H4C	UBE2T	ITGB3BP	ETHE1	RPS4X	RPL26	S100A6	COX6A1	LY6E	COX6A1	RPL36	RPS10	SNHG7	MYDGF	RPL32	RPSA	RPL36A	RPLP0	RPS10	RPS7	KRT7	ARHGAP5	RNF141	CCDC107	APOL1	NDRG1	CYP3A5	MACC1	RMND5A	SUN1	RNASE1	TRIP10	TMC7
69	TUBB4B	CIT	TUBB	H2AFX	CDC20	KPNA2	NCAPG	DHFR	NCAPG	HIST1H3B	ZWINT	MAD2L1	TACC3	KNL1	KIF11	HJURP	HIST1H1D	USP1	ZNF367	KRT18	TMSB10	DAD1	OCIAD2	CRIP1	RPL35	RPS12	RPS9	ATP5PO	RPL36A	PSME2	RPL17	RPS27	RPL41	NME2	NPM1	RPL36	F3	CDCP1	IRS2	EZR	PLAUR	ARRDC3	B3GALT5	KLK10	HILPDA	SEL1L	H2AFJ	C15orf48	MYL6
70	AURKA	TROAP	CALM2	HJURP	FAM83D	H2AFX	TTK	CENPH	SGO2	UBE2T	CENPU	PIMREG	HLA-DRB1	KIF15	BUB1	CKAP5	SGO2	MAD2L1	ASF1B	RPS23	CYBA	CD9	RPL17	RPL32	RPL41	EEF1A1	ATP5PO	EEF1D	FKBP11	HACD1	CD9	RPS10	SLC25A6	MSMB	SNHG8	LSM5	PLOD2	HLA-G	RMND5A	KRT7	IGFBP6	SDCBP2	INSIG1	SEMA3C	EFNA1	GSN	TIMP2	FAM3C	SLC7A11
71	GPSM2	IQGAP3	PTMA	AURKB	CENPA	MAD2L1	NUCKS1	TTK	PCLAF	NEK2	ARHGEF39	KIF20B	HYLS1	PBK	RAD21	GAS2L3	NUF2	WDR76	CENPX	NACA	SRI	TSPO	MYL12B	PIFO	KRTCAP2	COX5A	EEF1D	RPS15	PHGR1	SOD1	NUPR2	RPS20	RPL35	FAU	RPL22	RPS27A	PGK1	VEGFA	PTPRK	GALNT5	TSPAN5	DUOX2	JAG1	DHRS9	CLDN7	CSTB	TMSB10	GPR153	MGLL
72	HIST1H1E	H2AFZ	CDCA8	LMNB1	TUBA1C	PIF1	KIF2C	H2AFV	NCAPH	CENPN	TROAP	GTSE1	SPAG5	PTMA	DBF4	TUBA1C	KNL1	DNMT1	USP1	EDF1	RPL26	ATP5IF1	KRT8	RPS3	PRDX1	NPM1	RPL22	SPINK1	SNHG8	PSMA6	PFDN5	UBA52	SNHG29	SLC25A6	SNHG7	MUC5AC	MET	S100A14	CD164	SCD	CSTB	PMEPA1	ST3GAL1	BNIP3L	CDKN1A	JUND	SPINT1	CAPN2	GALNT5
73	H2AFV	DEPDC1B	LMNB1	DTYMK	SHCBP1	NUF2	HIST1H1E	TUBB	ARHGAP11A	TK1	CENPE	NCAPH	HIST1H1B	BUB1B	H2AFZ	TROAP	MCM10	C21orf58	MCM7	CRIP2	UQCRQ	RPS25	RPS13	RPSA	RPL26	RPS25	PSMB3	RPL36A	CHCHD10	RPL9	COX4I1	RPL13A	RPL22	SLC25A5	RPL24	CAPSL	CCNI	B2M	TFF3	HMGA1	EFHD2	CDH1	BMP2	PICALM	REEP3	SAV1	TRAM1	ANXA1	COTL1
74	ESCO2	H2AFV	KIF4A	H2AFV	PSRC1	CDC25B	CENPN	RAD51AP1	UBE2T	RANBP1	ANLN	LSM5	FAM83D	RAD51AP1	CDCA2	HMGB1	PTMA	SHCBP1	RFC2	COX6B1	SNHG29	ANXA2	FTL	NDUFB10	ATP5PO	CD9	HINT2	C9orf16	ATP5PO	RPS26	PCBD1	RPS21	RPL13A	EIF3E	RPL15	TBCA	CDA	PICALM	CD59	TIMP2	ACSL5	TACSTD2	PCDH1	PLAT	ARFGAP3	S100P	PARD6B	RTN4	VIL1
75	KIF18A	NDC80	CDC25C	TMPO	CDCA2	TUBB	ANP32E	CENPU	SPAG5	TMPO	CENPW	BRCA1	TICRR	SMC4	KIF2C	TACC3	TUBB	ASF1B	ZGRF1	CD9	RPS6	RPS19	RPS25	RPS9	KRT8	RPL17	FXYD5	GPX2	EIF3K	FAM3B	CSNK2B	NPM1	EEF1G	ETHE1	LDHB	SEC61G	ST14	TAX1BP1	CAV1	SLC3A2	CEMIP	EREG	GCNT3	ARRDC2	APP	ITPRID2	WFDC2	BCAR3	PDLIM7
76	CDC20	RAD51AP1	ARL6IP1	HIST1H1C	RRM2	NMU	LBR	KIF15	LMNB2	CCNB2	RAD21	TYMSOS	MAD2L1	LGALS1	PIMREG	NUF2	KNSTRN	BRI3BP	SMC2	SERF2	CD63	RPS15	RPL36	RPL18	HSPE1	MGST1	EIF3K	RPSA	CYSTM1	CYBA	CD63	RPS25	RPS17	COMMD6	RPL35	RPL21	YPEL3	TXNRD1	CTTN	SARAF	TPI1	SPTBN1	SLC6A8	LIPH	EPS8L1	EZR	REEP3	SLC38A2	ITGA3
77	HIST2H2AC	ARHGEF39	UBE2T	PIF1	KIF22	FAM83D	CDC25C	ECT2	PIMREG	RAD21	NCAPG	TUBB4B	NCAPD2	RRM2	PIF1	KNL1	UBE2T	NASP	SNRPD1	NDUFA11	PRDX5	MRPL12	COX5A	HSPE1	HINT1	FTL	HSPE1	SNHG8	FAU	PDHB	RPL7A	EEF1G	RPL36	NPM1	RPL9	C9orf24	TMBIM1	AL133453.1	PPP2R2A	UBC	WFDC3	CDA	PLEC	RNF103	ITGA2	ANKRD12	SCEL	MYEOV	CFLAR
78	RAD21	CDC25B	KIF15	NEURL1B	MND1	NEIL3	KIF20B	CDCA2	PIF1	JPT1	NCAPG2	PTMA	MND1	KIF18A	PTMS	HIST1H1B	CDC25B	HMGB2	CYTOR	UQCR11	EIF1	TSPAN8	KRT19	CAPS	PRDX2	PFN1	CD81	RPL22	NDUFC2	PSMC4	BSG	RPS4Y1	RPL28	EIF3K	RPS16	RPL23A	DHRS9	TMBIM1	MUC20	LAMC2	PHLDA1	JUP	ABHD17C	RND3	FOSL2	DSG2	PADI1	EPHA4	CD59
79	SGO2	HJURP	ESCO2	NMU	SGO1	KIF18A	PRR11	KIF20A	ARL6IP1	H2AFV	TTK	SPC25	CDCA2	ZWINT	CALM2	KIF20B	TYMS	CDT1	GGCT	ELOB	CRIP1	ALDH3A1	RPL9	SNHG29	TECR	RPL35A	EEF1A1	TESC	PFN1	APOE	ARL4D	MSMB	RPL27A	UBA52	SNHG6	RANGRF	SH3BGRL3	GPRC5A	STX3	TFPI	SQSTM1	GCNT3	SLC5A3	PLAU	ANKRD12	SERINC3	APLP2	TMPRSS4	DNAJC10
80	AURKB	KNSTRN	NUCKS1	RRM2	DEPDC1B	SPC25	FOXM1	PIMREG	KIF20B	CENPE	DEPDC1B	TUBB	ECT2	SGO1	TUBA1C	RAD21	HNRNPA1	FANCA	MCM6	UQCRQ	SLPI	SLC25A5	RACK1	APRT	MIA	RPLP1	NHP2	RPS16	ATP5F1D	TRAPPC6A	RPL36	LDHB	SNHG8	RPL4	RPS27	C9orf16	KLF3	MAP1LC3B	PNRC1	TXNIP	ST14	F11R	KLF6	SMAD3	MUC17	OPTN	IL1RN	TRBC2	IFNGR2
81	KIF14	PSRC1	DBF4	CKAP2L	SPC25	CENPW	TK1	ITGB3BP	HMGN2	RRM1	KIF11	MTFR2	DIAPH3	NCAPG	IQGAP3	HIST2H2AC	NCAPD2	DSN1	LIG1	RPL30	DAD1	RPL3	LGALS4	DAD1	OCIAD2	EEF1G	NDUFB11	GAS5	EEF1A1	RPL18A	COX5B	RPL23A	RPS11	RPL21	PPA1	FBLN1	LAMB3	TIMP2	MED10	HERPUD1	TPT1	AKAP13	LGALS1	LINC01559	ADM	PLOD2	FNDC3B	SLCO3A1	CAP1
82	TYMS	SPDL1	MIS18BP1	CENPK	HIST1H4C	DTYMK	TACC3	SMC2	HIST1H3D	MAD2L1	TACC3	CENPN	PTMA	CIT	SKA2	TUBB	ECT2	ACYP1	CDC45	ATP5MC2	PDZK1IP1	PSME2	CYSTM1	ATP5F1E	ATP5MC2	ETHE1	RPS8	RPS25	RPS25	LDHB	WDR86-AS1	RPL15	RPLP2	PDZK1IP1	RPL4	KRT10	MIF	OCLN	SRRM1	GNE	ABHD2	TMPRSS4	TMPRSS4	MAL2	TSC22D1	MINDY2	MACC1	LAMB3	RAC1
83	ZWINT	CDC25C	HMGB3	PHF19	CENPW	PBK	MELK	HIST1H1E	ANLN	DEK	RAD51AP1	SGO1	GPSM2	UBE2T	H2AFV	LMNB1	MVB12B	SMC1A	RTKN2	ATP5MC3	PRDX1	CLIC1	RPS26	AGR2	FXYD5	HSPE1	GPX2	APRT	RPL30	ACOT13	RPL9	NACA	EIF1	HINT1	RPL23A	C7orf50	SOD2	MAFK	RHEB	VEGFA	TFF3	LRRFIP1	LRRC8A	HLA-C	TMEM106B	RASSF5	ALOX5	G0S2	FGFBP1
84	GTSE1	SHCBP1	KIF18A	MXD3	CENPK	UBE2T	CKAP2L	CKAP2L	ESCO2	H2AFX	ESCO2	KNL1	MIS18BP1	JPT1	MZT1	HP1BP3	DTYMK	PEG10	TCF19	GPX4	RPL35	ATP5MG	TSPO	NOP10	LGALS4	CHCHD2	COX6B1	TSPAN8	MRPS24	NUDT22	LINC00326	EIF3E	RPL31	PPIA	ZFAS1	MIA	HIST1H2AC	CD59	WFDC3	FXYD3	KLK8	FLNB	TMEM45B	PDLIM5	SQSTM1	MYO6	ARHGDIB	CD59	EZR
85	KIF15	CDCA2	FAM83D	TTK	RPL39L	LMNB1	PIF1	LMNB1	MELK	SMC2	HIST1H1D	GPSM2	CENPW	PARPBP	MAP1B	NEURL1B	NAGS	BARD1	SLFN13	SNHG29	NDUFS5	ARPC3	RPL34	RPS13	RPS28	RPS8	COX4I1	RPL9	RPL39	CYCS	AQP3	RPS15	RPS25	SNHG7	RPL21	C5orf49	TFPI	S100A10	PRRG4	GRN	TMBIM1	MALAT1	RESF1	TIMP2	POLD4	FNDC3B	C15orf48	STS	CCL20
86	BUB1	STMN1	DEPDC1B	RAD21	HJURP	CENPK	CENPW	BUB1	TUBB4B	RAD51AP1	CDCA2	CKS1B	TYMS	NUCKS1	SPDL1	HIST1H1D	NUCKS1	CENPM	MCM5	HINT1	RPL32	EEF1B2	H3F3A	MYL12B	ANXA10	EIF3K	RPL27	LY6E	SLC25A3	HSPE1	NDUFC2	RPL22	NCL	GAS5	IMPDH2	RPS21	VEGFA	S100A6	HIST1H1C	CST6	AL121761.1	COL17A1	HLA-E	CAST	ENO2	PKN2	BAG1	EPHB6	FAM3C
87	CKAP2L	SPC25	JPT1	SGO1	ECT2	NEURL1B	RACGAP1	NDC80	TUBA1C	CENPM	ECT2	KIF20A	TUBA1C	TUBA1C	NMU	MAD2L1	KIF23	MSH2	LMNB1	NME2	ELOB	RPS21	RPS9	RPL29	RPL35A	NHP2	CSNK2B	PRDX1	SLC25A6	ECI1	LDHB	RPL31	RPS26	SNHG8	CCT3	RPL35	ITPRID2	CSTB	CDA	MET	CCNI	ATP1B1	MUC13	GPRC5A	RBCK1	ZNF292	ITGB1	SERPINE1	FYB1
88	E2F8	MAD2L1	TTK	BUB1B	KNSTRN	PRR11	RRM2	MND1	RACGAP1	TTK	BUB1B	NCAPG2	CENPN	PIMREG	DIAPH3	NCAPH	SMC4	FIGNL1	RFC4	ID1	ECH1	CA2	MYL12A	MICOS10	RPL36A	RPL39	TRMT112	COMMD6	FTL	S100A4	RPS13	SERPINA1	RPL39	RPL23A	RGS10	UQCRH	ATP6V0E1	SPIRE1	COX7A2	TMBIM6	NDRG1	SDR16C5	S100A4	DENND2C	KLF4	KRT20	BCAT1	IGFL2-AS1	FNDC3B
89	NEIL3	ANP32E	TMPO	UBE2T	PRC1	CDKN2D	CEP55	TYMS	FOXM1	CENPK	NMU	JPT1	CKAP5	MIS18BP1	UBE2T	KIF18B	NCL	DSCC1	HIST1H2AL	RPL36A	MYL6	RPL6	MYDGF	RPL17	SLC25A6	PSMB3	TECR	RPL36	SNHG1	RPS9	RPS4X	MUC5B	UBA52	UQCRB	RPL37A	TMA7	UBE2B	SAT1	TPP1	RAC1	GPRC5A	AMIGO2	CXCL17	AL133453.1	PAG1	MACC1	SMIM5	LINC00894	ERO1A
90	RACGAP1	PTMA	HJURP	NCAPG2	ARHGAP11A	NDC80	H2AFX	CIT	BRCA1	CENPW	KIF22	HIST1H3D	PIF1	GPSM2	UBALD2	GPSM2	ADA	LMNB1	SKA3	RPL10	COX5A	COX6C	HSPE1	RPS4Y1	EEF1D	KRT19	WDR83OS	SSR4	RPL13	PPP1R1B	PPIA	RPL4	RPL38	IFITM2	TATDN1	ATP5MC2	EIF4A2	HIST1H1C	TMEM265	TMBIM1	SLC2A1	PITX1	TMSB10	CDKN2A	ABHD3	HLA-B	BIRC3	UCK1	TMBIM1
91	MND1	MIS18BP1	ANP32E	DIAPH3	DTYMK	HMGB3	RAN	NUF2	CENPN	BUB1	H2AFV	DIAPH3	KIF14	H2AFV	CKAP2L	NMU	ARHGAP11A	DTYMK	PSIP1	NDUFB9	RPS18	HSPE1	EIF1	SOD1	SSR4	ATP5PO	LDHB	CUTA	RPLP1	MDH2	HINT1	TPM2	LDHB	RPS10	TESC	EIF1	HLA-E	RHOA	ZFAS1	MAP1LC3B	MUC4	CAPN2	LAMB3	LITAF	HK2	RND3	BCAS1	CALU	MTMR10
92	BUB1B	FOXM1	CKAP2L	CENPW	CKAP5	KIFC1	GGH	HIST2H2AC	RRM2	PHF19	TUBB	NCAPG	DTYMK	SPC25	TRIM59	JPT1	WDCP	C4orf46	CKS1B	RPS7	B2M	TPI1	TOMM5	ATP5MF	UQCRQ	S100A6	PRDX6	SLPI	RPL35	RPS7	RPL22	SERPINA3	EPB41L4A-AS1	ATP5MC2	SLC25A6	GMFG	PRSS3	PPP2R2A	SERINC1	SERPINA1	LINC01559	PRDX1	EPHA2	TMEM158	SLC9A3R2	LAMB3	DDX5	C9orf16	CTNNAL1
93	PARPBP	TUBA1B	CCNA2	FAM83D	NCAPD3	DBF4	CALM2	NEK2	KNSTRN	SKA2	RACGAP1	DTYMK	GEN1	LMNB1	CLGN	LY6D	RRP1	MNS1	DTL	RPS9	MGST1	GSTK1	SLPI	PSENEN	ATP5F1D	ATP5MC1	NDUFB9	CST3	CLIC1	NDUFB9	SNCG	RPL14	HSPD1	RPS29	RPLP2	SLCO1B3	RDH10	SEC61G	TM4SF1	GABARAPL2	S100A4	MACC1	MUC17	FBXO32	SMIM14	LPIN2	RCAN1	KLK10	TFPI2
94	SPAG5	KIF18B	PSRC1	TROAP	CDCA5	CKAP2L	HMGB3	SPC24	H2AFV	NDC80	FANCD2	CDT1	ARHGAP11A	CDCA3	PBK	CENPN	H2AFZ	ZGRF1	NCAPG2	RPL36	COX5B	AGR3	KRT7	NDUFC1	TST	RPL27	UBB	TALDO1	RPL34	CSNK2B	ATP5F1E	SNHG29	YBX1	LY6E	EIF3K	PIFO	TMEM59	HIST1H2BC	SUN1	MYL6	SPINK1	FAM3C	CFDP1	UBE2D1	RAB3B	SNX9	SLPI	THBD	SH3BGRL3
95	CDC25C	CCNF	RAN	NCAPD2	KIF20A	MELK	JPT1	DEPDC1	CDCA5	RPL39L	ARL6IP1	CDCA3	RAD51	GGH	NEURL1B	PTMS	DNMT1	MND1	SMC3	HSD17B2	RPL39	ATP5F1B	PRDX2	FAU	ATP5IF1	ATP5F1D	ATP5MC3	EIF3K	ESD	MUC5AC	SERPINA1	RPS29	EIF3E	UQCRH	ATP5F1D	LY6D	S100A10	RAB32	OPTN	PLAT	POLD4	SYNGR2	TP53INP2	PMEPA1	PSAP	NPEPPS	AMOTL2	TFPI	ANO1
96	LMNB1	NEIL3	BUB3	FAM111A	LMNB1	GTSE1	PBK	RANBP1	BLM	HSP90AA1	PRR11	RAD51AP1	KNSTRN	CENPU	SGO1	DTYMK	PRKD3	HIST2H2AC	DSCC1	VAMP8	RPL35A	RACK1	NME2	LXN	S100A11	SSR4	PFN1	TSPO	BLVRB	CHCHD2	BTF3	RPL36A	EEF1D	CEBPD	RPL31	LINC00326	TMEM123	C4orf3	ENO2	LDHA	SPNS2	ANKRD36C	SOX4	EZR	BZW1	MUC17	MUC16	PADI1	SMAD3
97	CIT	NCAPH	RANBP1	MIS18BP1	CDCA8	H1FX	TMPO	DIAPH3	CDC25C	HIST2H2AC	C21orf58	HIST1H1E	SMC2	PSRC1	DTYMK	BRD8	NCAPG2	MCM8	GINS2	BIK	AGR3	MYL12B	RPS2	ARPC3	MARCKSL1	MDH2	MT1E	CNPY2	CISD3	NDUFA11	LGALS3BP	SLC12A2	SNHG5	RPS16	RPS29	EEF1A1	OPTN	SOD2	GNA13	PKM	LPIN2	CCNG2	PTTG1IP	APP	MAD1L1	CLDN23	GALNT5	FER1L6	ARPC1B
98	DEPDC1B	HIST1H4C	KNSTRN	NDC80	MIS18BP1	CENPN	IQGAP3	ARHGAP11A	TUBB	RACGAP1	MND1	CDCA5	KIF18A	HMGN2	CCDC34	KNSTRN	ESCO2	LIG1	MYBL1	UQCRH	HSPE1	ATP5PD	SPCS1	PCBD1	PRDX4	KRT7	CD74	ADIRF	TRAPPC6A	RPL41	TMEM256	S100P	TOMM20	GAPDH	EIF4A1	CFAP300	FOXO3	ITPRID2	SPOPL	CREB3	KRT7	IGFBP1	PRSS3	KRT7	MAP1LC3A	PLAAT2	CAV2	TGM2	ARL14
99	TMPO	KIF20A	KIF20A	CENPM	TYMS	ECT2	RAD21	CDCA5	MYBL2	ZWINT	PLK1	ESCO2	HIST1H4C	CEP128	TACC3	HNRNPA2B1	DEPDC1B	TMEM106C	CENPH	RPL11	SOD1	BTF3	RPL21	FAM183A	EIF3K	SLC25A3	RAN	COX4I1	BLOC1S1	RPL17	PSMB1	PABPC1	GAPDH	EPB41L4A-AS1	ATP5MC2	HINT1	ITGA2	SRI	YBX3	MXRA5	KLK10	KLF5	SAV1	SNX9	DYNLRB1	TMEM59	TPM4	HBEGF	ATF4
100	CALM2	PIF1	NCAPD2	IQGAP3	TMPO	SHCBP1	CIT	FAM83D	TK1	HMGB3	FANCI	H2AFX	NDC80	RAD54L	CBR3	H1F0	CBX5	FUS	E2F1	RPL39	NDUFA4	KRTCAP2	TNFRSF6B	RPL6	NDUFA4	ATP5PD	SLC25A3	RPS21	LGALS3	EEF1G	NDUFB8	RPL27	RPS29	IMPDH2	EIF3H	HLA-DRB1	S100P	SNX9	S100A10	SPINK1	COL17A1	SLK	PTPRH	DUOXA2	SLC5A3	TEAD1	KL	MBOAT2	MET
101	CENPU	CENPW	PTGES3	ARL6IP1	CEP70	CENPU	ZWINT	ORC6	LMNB1	RRM2	ATAD2	HMGN2	CDCA5	MTFR2	TROAP	CDC25C	NAP1L1	RAD51	PRKDC	PRDX1	CUTA	NDUFB2	PFDN2	RPL22	TIMP1	CYSTM1	TESC	RPL7	MACROD1	PRMT1	RPL35	NTS	RPS10	IER3	SLC25A3	ZNF45	KRT19	MARCKS	RNF103	GPX4	RHOC	FRMD8	RIOK3	CEACAM5	TMEM65	HLA-E	ADGRF1	PKIB	AHNAK
102	SKA3	HMGB3	NCAPG2	RAD51AP1	RAD21	SGO1	MND1	CENPN	HIST2H2AC	NCAPG	HIST1H1B	MYBL2	CCDC18	CENPH	BUB3	DYNLL1	FAM81A	POLQ	NUSAP1	RPL10A	RPL6	MIEN1	ARPC3	TMA7	NDUFA13	RPS26	MIF	RABAC1	ANKRD40CL	RPL27	RPL26	BPIFB1	HINT1	PPP1R1B	PQBP1	CD74	SUN1	SLC2A1	UBE2H	HSP90B1	ECM1	TSPAN1	LPIN1	TP53INP2	ARRDC3	SLC5A3	MYL6	SORBS1	EPHB6
103	MXD3	NMU	CENPM	ITGB3BP	LSM5	NCAPD2	CDCA8	PTMA	HIST1H1E	KIF4A	SGO1	CALM3	NUCKS1	DTYMK	NCAPD2	PHF19	E2F8	DIAPH3	STIL	CAPG	RPS26	ATP5PO	TXN	OST4	NDUFA11	RPS10	RPL15	PRSS1	PCBD1	NANS	NDUFA4	UQCRB	SNHG7	MPST	UBA52	TMEM116	PNRC1	RMND5A	KLF6	MYL12B	ACTG1	DSG2	CD59	KLF5	ZNF292	CREBRF	INPP4B	TNFRSF12A	TNFRSF10A
104	NCAPD2	ZWINT	SHCBP1	KNSTRN	BRCA1	ARHGEF39	CENPK	FAM111A	OIP5	DHFR	E2F7	ZNF165	TUBB	LSM5	CDC25B	H2AFJ	LSM5	CKS1B	C21orf58	AC008397.1	RPL10A	ATP5MC1	NDUFA4	MYL6	RPS27L	RPL36A	UBA52	CLDN4	ECI1	MRPL12	KRT18	SNRPD2	EIF3H	RPL22L1	HINT1	COX7C	SMAD3	GPX4	HLA-C	ALCAM	NUDT4	CTSD	ITGA1	CDKN1A	SPINK1	PNRC1	SDC4	RASA1	DDX5
105	PSRC1	LSM5	RAD21	NCAPH	SKA3	TACC3	H2AFJ	PBK	DHFR	PBK	CKAP2L	FOXM1	HJURP	ESCO2	MYEF2	CDCA3	ARL6IP1	XRCC2	CDT1	MDK	NME2	NDUFAB1	NDUFA12	TRMT112	ARPC3	RNASE1	RPS27	RPL37	S100A10	HIKESHI	RPS3	MT-CYB	NAP1L1	TATDN1	CAMLG	HOXB2	YWHAZ	BIRC3	PLEK2	DHRS3	BHLHE40-AS1	S100A4	FBXO32	AHNAK2	CDCP1	LDHA	SEMA3C	SESN2	KRT8
106	FAM111A	HELLPAR	CIT	CDKN2D	PHF19	RAD21	CDCA2	SHCBP1	ESPL1	DUT	GAS2L3	PCLAF	BUB3	GAS2L3	PTMA	H2AFV	HELLPAR	TCF19	E2F7	RPL36AL	NDUFS8	PPIB	DBI	SNRPD2	SERF2	RPS21	ATP5F1E	PHPT1	IL18	RPS23	ETHE1	MUC5AC	S100P	EIF3F	TKT	EEF1D	ARNTL2	DSTN	IGFBP6	OAZ1	SDR16C5	LINC00342	COL17A1	PRDM1	JOSD1	APLP2	ZFP36L1	CAMK2N1	PPP1R14B
107	FAM83D	MELK	PHF19	CENPN	CDC25C	DIAPH3	AURKB	SKA3	KIFC1	PPIA	HIST2H2AC	CENPK	DAW1	DSCC1	RHEB	BUB1B	KIF20B	FBXO5	HIST1H2AH	RAB25	CST3	TESC	GPX4	CYBA	RPL34	EIF3M	PHB2	MDK	TM4SF5	SNRPD1	PRDX5	SLC6A14	TPT1	NNMT	RPL27	FABP6	PLAUR	TP53INP2	SLC5A3	FNDC3B	AL133453.1	SGMS2	PRSS8	SPINT1	SPINT2	AKAP12	ASS1	SCEL	MRTFA
108	CENPM	SKA1	CKAP2	HP1BP3	NEURL1B	SMC2	ERCC6L	PRR11	ATAD2	SNRPD1	CCNF	MIS18BP1	RFC3	OIP5	FOXM1	CIT	TUBB4B	RFWD3	CCNE2	ATP5F1D	NDUFB2	EIF3K	DAD1	UQCRQ	PSMB3	RPL34	EEF1G	REG1A	COX5A	DNPH1	CHCHD2	CP	RSL1D1	ZFAS1	EDN1	AC004870.2	MYO6	UBE2H	HLA-G	FDFT1	P4HA1	SLC20A1	FOXO3	TFPI	YWHAZ	LURAP1L-AS1	PLXNB2	SOD2	DDIT4
109	KNSTRN	TUBA1C	HIST1H1B	PRR11	UBALD2	MTFR2	FAM111A	GGH	JPT1	MIS18BP1	PLK4	SAPCD2	KIF20B	AURKB	PTGES3	PSRC1	DVL1	DTL	KIF15	TST	GSTM3	SLC25A6	C12orf75	RPS27L	MYL12A	ATP5MC2	ECH1	HINT1	PSMB3	PCBD1	GAPDH	ATP1B1	CMSS1	DANCR	RSL1D1	CMTM7	GAPDH	WDR45B	MXD1	POLB	CIB1	TNFRSF21	SNX18	FGD6	PLEC	TIMP2	SPINK4	CAP1	NFKB1
110	TROAP	UBE2T	CBX5	ECT2	GGH	ANP32B	INCENP	POC1A	ASF1B	RPA3	CDC25C	NUCKS1	PCLAF	NCAPH	CIP2A	PIMREG	BORA	MELK	MMS22L	RPS27L	MGST3	TST	MGST3	RPL8	SOD1	RPL23A	RPL9	NDUFA4	DNPH1	TMBIM4	TMEM238	TESC	EIF3L	RPL27	PCBD1	RPL3	FLNB	S100P	TMEM158	FDPS	ITGB8	ERO1A	P4HB	TMPRSS4	MRPS6	NPC1	OAS1	CDC42EP3	EIF2S2
111	CENPK	E2F8	HIST1H1E	KIF18A	RTKN2	HIST1H1E	KIF22	KNSTRN	PKMYT1	LSM4	FBXO5	ASF1B	TRIM59	TK1	TUBB	INCENP	ARNT	NRF1	NEMP1	AGR3	ATP5MG	RPS12	SSR4	RPS25	COX6B1	RPL9	COMMD6	DANCR	POLD4	MARCKSL1	NDUFA11	ITM2A	SNRPD2	APEX1	EBPL	ETHE1	GALNT3	CD63	LMO7	ARF4	AHNAK2	NR4A2	SERPINE2	UBL3	P4HA2	SLK	REN	IRAK2	YWHAZ
112	SHCBP1	SKA2	SPAG5	BRCA1	RDM1	TMPO	HIST2H2AC	CENPK	NEIL3	SNRPG	BRCA1	NEIL3	CEP78	POC1A	RACGAP1	HIST1H1E	CCNB2	RBBP8	SAC3D1	RPS15A	RABAC1	COPE	GCNT3	RPL24	SNRPD2	LY6E	ATP5MG	COX5A	MARCKSL1	CFL1	SLC25A6	YBX1	DDIT4	RPL37A	NME4	RPL10A	MXI1	REEP3	MT-ND6	RIOK3	TRIB3	EGLN3	LIPH	UCA1	TPBG	JUP	TEAD1	MBNL2	RTN4
113	CDKN2D	SPAG5	ARHGEF39	CDC20	NMU	GAS2L3	PHF19	ERCC6L	HNRNPA2B1	HP1BP3	NCAPH	NCAPD3	ESCO2	DIAPH3	H3F3B	PARPBP	SNHG6	LMNB2	FANCA	RACK1	SNRPD2	RPS4X	NDUFC2	PRDX5	PSMB5	SPCS1	TRAPPC6A	GSTK1	AGR2	PSMB1	PRDX2	AC007906.2	RPS20	EIF3H	PHB2	CGNL1	CAV1	MSMO1	REEP3	SQLE	HMGCS1	MALL	PLOD2	LDHA	ITGB1	CANX	TPM3	NET1	TARS
114	H2AFX	OIP5	MXD3	DHFR	BUB1B	RRM2	KIF15	HELLS	GGH	RAN	GPSM2	C21orf58	CENPH	NMU	MRPL51	ANP32E	EMC9	SMC4	UHRF1	PSMB3	POLR2L	RPL35	SLC25A5	WFDC2	NDUFA12	IMPDH2	TSPAN8	COX5B	MRPL12	UPK3A	LYZ	CSTA	ZFAS1	TESC	SLC25A5	GAS5	MTPN	LINC00520	ST14	MRPS6	KRT23	SLC16A3	ERRFI1	YBX3	PRSS3	CRIM1	YWHAZ	PTTG1IP	TMEM45B
115	TACC3	KIFC1	NEIL3	SPC25	HMGN2	RAD51AP1	SGO1	KIF18A	TRIP13	HNRNPA2B1	ZNF180	BUB3	KNL1	MTBP	ARHGEF39	HIST2H2AB	FBXO5	NUDT1	CTNNAL1	RPS14	RPS9	SLC25A3	HSBP1	CFL1	CHCHD10	ARPC3	COX5B	C19orf33	F12	SDF2L1	ATP5F1B	CEBPD	COX4I1	PCBD1	IL18	TMBIM4	ANXA3	EPS8	BIRC3	BZW1	SQLE	TMBIM6	MET	EPS8L1	PTPRH	TACSTD2	UBE2H	MPRIP	KRT17
116	JPT1	MTFR2	CENPK	CENPI	FBXO5	LGALS1	RAD51AP1	FANCI	TYMSOS	DNMT1	DNMT1	ARHGAP11A	HIST1H1D	PCLAF	LSM5	UBALD2	DERL3	NRGN	SMC1A	S100P	TIMP1	RPL17	RPL27	HMGN3	S100A4	EEF1D	EIF3H	ATP5F1B	NDUFB11	HIGD1A	TESC	COX4I1	EEF2	NHP2	APOC1	RPS6	PPP2R2A	KLF3	ISCA1	SMCHD1	APLP2	S100A13	FAM13A	TPM4	PLAUR	CD2AP	CD2AP	NT5E	ITGAV
117	TK1	CIP2A	CKAP5	TK1	CIP2A	MIS18BP1	OIP5	FOXM1	RTKN2	GPSM2	VRK1	SKA2	PTMS	SPAG5	NCAPH	AURKB	GEN1	TMPO	H2AFV	NDUFA13	BEX3	RPS9	FTH1	SUB1	SNHG29	PARK7	PSME2	MYDGF	APEX1	PRDX1	HMGN3	TMC5	ATP5MC1	ATP5F1D	SNHG1	SNHG7	TSC22D1	SH3BP2	ACTB	CIB1	KLK11	CDCP1	INSR	OCLN	FAM3C	QSOX1	F11R	PPL	BHLHE41
118	CDCA5	TRIM59	H2AFX	LSM5	RFC3	SKA3	NCAPH	CENPI	SGO1	DIAPH3	HELLPAR	GINS1	CENPL	DDX39A	GIHCG	H2AFX	RANBP1	HIST1H1E	POLQ	S100A4	NDUFB10	TXN	CNIH4	RPL10A	RPS25	FXYD5	CYBA	BPIFB1	PSMB5	PSMA2	GCHFR	IFITM2	RSL24D1	C19orf48	GAPDH	CSTB	TNIP1	HIST1H2BD	ARL8B	PDLIM4	MSMO1	RND3	KDM3A	CLDN7	TIMP2	PARD6B	BTBD16	UCA1	CFL1
119	LSM5	LMNB1	KIF22	PSRC1	INCENP	MND1	MXD3	NCAPH	FAM83D	HNRNPA3	RPA3	HIST2H2AC	BRCA1	MZT1	GAS2L3	POC1A	RRM1	H2AFV	SHCBP1	SH3BGRL3	EIF3K	RNF181	RPL15	TPPP3	NDUFB9	ATP5F1C	RPL37	SERF2	TMBIM4	RNF181	PSCA	FAU	COX7A2L	RGS10	MYC	KRT23	NPEPPS	DST	AIP	P4HB	TMEM154	SFN	ADM	CEACAM6	RIOK3	PTPRR	MUC1	PTPRH	TES
120	HIST1H1D	INCENP	CENPX	MND1	HIST1H1E	CIT	CDCA5	TK1	CBR3	ANP32B	KNSTRN	SPC24	ASF1B	NCAPD3	TMPO	NCAPG	PLK1	PRC1	CCNE1	TECR	DYNLRB1	NDUFA13	APRT	NDUFB8	S100A6	MYL12B	LY6E	MARCKSL1	NHP2	STARD10	MICOS10	CA2	FABP5	EEF1D	COMMD6	BRK1	CLDN7	BZW1	MSMO1	S100A13	SMAD3	ADGRF1	LIFR	SQSTM1	TSPAN13	SHROOM3	MET	ARHGEF2	SLC3A2
121	RRM2	NCAPG2	PIMREG	KIFC1	ESCO2	KMT5A	KNSTRN	NUDT1	NCAPG2	PSRC1	RANBP1	HIST1H2AL	SKA2	RAD21	TCEA1	DBF4	ANP32E	SUZ12	HMGN2	GSTK1	ATP5IF1	NDUFS8	RPS27L	TBCA	SPCS1	MRPL12	NDUFB7	STARD10	PPP1R1B	RARRES1	C4orf48	DNAJC12	IMPDH2	TMEM205	UQCRH	FABP5	RRAS	TM4SF1	HIST1H2BD	SDCBP2	HPCAL1	FGD6	RND1	LAMB3	LINC01559	SQSTM1	SOX4	DYNLT1	LAMB3
122	KIF22	JPT1	PIF1	KIF15	CENPU	LBR	TMEM106C	PSRC1	DTYMK	NUDT1	TK1	BUB1B	CALM2	SYTL5	GPSM2	SHCBP1	UBE2O	TRIP13	CDK4	NDUFC2	PNKD	BLVRB	RPL24	RPS16	UQCRH	KRTCAP3	DNPH1	UQCRH	CSNK2B	NHP2	TUBA1A	CHCHD10	TOMM7	TIMM13	EIF3F	FTH1	SDR16C5	KCNK1	GNAS	UBE2B	YEATS2	TMSB10	TENT5A	BCL2L1	PCDH1	WBP2	MINDY2	LTBP3	AHNAK2
123	NCAPH	DTYMK	TYMS	ZWINT	EFCAB11	ZWINT	HSP90AA1	NMU	MXD3	FOXM1	DIAPH3	KNSTRN	CALM3	HMGB3	HP1BP3	MXD3	MAD2L1	ORC1	HIST1H1C	POLD4	RPS2	RPS28	KLK8	SSB	MRPL12	UQCRH	MZT2B	TSTA3	GGCT	RPL14	CXCL14	GAPDH	AGR2	GSTP1	APEX1	DANCR	MARCKS	TPM4	PGM2L1	GULP1	S100A13	AHR	SPINK1	P4HA1	CTSD	CDH1	CYB5B	TPM4	TCIM
124	MELK	H2AFJ	PARPBP	TNFAIP8L1	CTSV	HIST1H1D	HNRNPA2B1	ATAD2	CENPM	NCAPH	FAM111A	NUDT1	TEDC1	UBALD2	DYNLL1	SPDL1	GINS1	DNAJC9	DCK	SPINK1	RPL22	NDUFA12	ATP5MC2	RPS27	ADIRF	C1QBP	NDUFS3	GUK1	ANXA4	DDIT4	PIFO	ADH1C	RANBP1	NENF	FABP6	NUP210	AL365226.2	RALBP1	PAPOLA	CTSD	CLIC3	GLS	AKAP12	CIB1	SEC61G	FLNB	HPGD	NPC1	MYEOV
125	INCENP	MXD3	LSM5	DEPDC1B	SPAG5	HP1BP3	CIP2A	TUBA1C	RRM1	SPAG5	TTF2	NCAPD2	AL138756.1	EXOSC8	TNFAIP8L1	SGO1	MORC4	RFC3	OXCT1	TAGLN2	SRP14	CIB1	EIF4EBP1	RPS26	TFF3	UQCRQ	NDUFB10	PRSS2	CYC1	BLVRB	CYB5A	RPL22L1	NME1	MRPS26	C11orf1	MGP	LRRC8A	SDR16C5	CD99	NUPR1	DCBLD2	PPP1R15B	ACSS2	FAM25A	SLK	BRI3	SLC14A1	DRAP1	LGALS1
126	TICRR	MZT1	CENPU	RTKN2	NUCKS1	FOXM1	ORC6	ESPL1	FBXO5	TYMS	SKA3	PAX6	NUDCD2	STIL	CENPN	MELK	KIF18A	SLC1A4	H3F3A	RPL5	IFITM3	DBI	LSM7	POLR2L	DEGS2	NDUFB11	RPS28	EIF3H	NUDT8	ATP5IF1	MZT2B	MT-ATP6	ATP5MC2	AQP5	PPIA	RGL2	PICALM	SWAP70	EIF1	TIMP1	CFDP1	SQSTM1	FGD6	LINC00707	CAP1	PDLIM4	ANKRD36C	KLF5	ALDOA
127	DBF4	H1F0	TMEM106C	FANCI	TROAP	GDF15	BRCA1	NCAPD2	SKA3	BUB3	HMGB3	SKA1	H2AFZ	HP1BP3	HMGN1	HIST1H1A	CHAC2	GGH	SMC4	B2M	ARPC3	SSR2	RAB5IF	IFT22	PSMA2	APRT	LSM7	KCNN4	PKDCC	ATRAID	FBXO2	RPS6	COX7C	C9orf16	MPST	EIF3K	IRS2	NPC1	RPL11	DNM2	SLC6A8	CFLAR	HLA-A	TJP2	UBE2H	RAP1B	NORAD	ARPC2	AKR1B10
128	SASS6	CDCA5	HIST1H1D	PIMREG	KIFC1	HIST1H1B	FANCI	MYBL1	ANP32E	KNSTRN	ZGRF1	TRIP13	RAN	ORC6	PSRC1	MND1	PSRC1	NEIL3	CENPK	ANXA10	UQCR10	RPL24	SUB1	COX6C	LYZ	MIF	PHB	UXT	COMMD6	C9orf16	CNPY2	MT-ND4	NSA2	IFITM1	RBIS	OGFOD3	ANGPTL4	COX7A2	RPL35A	ATP6V0C	TXNRD1	PGK1	SPRR1B	KISS1	BRI3	GRAMD2B	ADAM9	EMP1	VCL
129	SMC2	CENPN	HMGN2	SKA2	ZWINT	MNS1	HELLPAR	TROAP	KIF18A	ANP32E	CENPN	ORC6	OIP5	POLQ	MIS18BP1	LBR	RFC3	MXD3	GMNN	RPL14	COX7B	UQCRQ	PRDX1	PSME1	RPS4Y1	NDUFB6	KRT18	RPLP0	MRPL57	ATP5MG	DDOST	CLDN18	TRAPPC6A	ATP5MC3	RAN	HMGN2	KLF6	STX3	APP	UBL3	PSCA	TGFB2	PITX1	PGK1	ALCAM	KLF3	ZFAND5	ZFAND5	DPP9
130	SPC24	MND1	MND1	TYMS	STIL	ADGRE5	ARHGEF39	RRM1	TMPO	DEPDC1B	CEP135	GINS4	CEP70	SHCBP1	INCENP	TMPO	CENPU	PGP	KIF24	NDUFS7	NDUFB11	RPS14	NOP10	EEF1B2	MGST1	ESD	EIF3F	MGST1	DANCR	KRTCAP2	RABAC1	NRARP	EIF3K	CYC1	ESD	ZNF783	TMEM50A	HECA	NEAT1	CTSA	TP53INP2	ST14	TINAGL1	GLUL	DIAPH1	GFPT1	DAPP1	ITPRID2	ONECUT2
131	DIAPH3	C17orf53	RRM2	CENPU	TACC3	KIF15	DEPDC1B	SPDL1	ERCC6L	BRCA1	HMGN2	PAFAH2	BLM	AL133215.2	SAPCD2	NDE1	LINC02609	GINS1	PSMC3IP	MRPL12	BLVRB	NANS	DYNLL1	RPS12	RPS26	HSD17B2	MRPL12	RPL4	CFL1	IFT43	CD164L2	IGFBP3	UQCRH	CUTA	ETHE1	RPL9	SDCBP2	KRAS	HES4	FUT3	HMGA1	LAMA3	S100A16	S100A11	DSG2	YWHAZ	SORL1	SPINT2	EGFR
132	KIF18B	CENPK	RAD51AP1	ANP32B	VRK1	FAM111A	FBXO5	H2AFX	CKAP2L	NASP	SPDL1	CKAP5	LSM5	DBF4	LMNB1	SPC25	NEU3	GMNN	CKLF	CST3	UQCRH	ATP5MC2	RPL5	DBI	STOML2	PRDX4	NENF	CYBA	EPB41L4A-AS1	KRT7	ODF3B	PDE3A	BZW2	RPS26	CCDC85B	RARRES1	EFHD2	CCNI	RAD21	TNFRSF21	KLK7	DST	SLC16A3	KRT23	LAMC2	CEACAM6	CITED4	FAM83A	GPX4
133	FANCI	H1FX	RPA3	TUBA1C	HSP90AA1	CCDC18	ANP32B	ANP32E	CENPK	CENPX	TMSB15A	RAD21	LMNB1	BUB3	SMC2	CALM3	INCENP	RNPS1	RMI2	KRT7	UBB	PHPT1	RANBP1	PARK7	KRTCAP3	PSME2	POLR2I	PRSS3	NPM1	TMEM147	FAU	AQP5	NIFK	NDUFB8	IER3	TYMSOS	MAFK	ARRDC4	KDM3A	DSTN	SCEL	CTNNA1	ETS1	ITGB8	LGALS1	CXCL16	CHPF	ALCAM	EFHD2
134	RPA3	NCAPD2	GAS2L3	RRM1	FOXM1	DCTN3	CENPU	DEPDC1B	ITGB3BP	HELLS	CDCA5	CENPU	SHCBP1	MYBL1	NCAPG	SKA1	MTSS2	DDB2	HIST1H1A	CISD3	ATP5PD	PRDX4	FDPS	RACK1	PHB	REG4	TMEM147	C12orf57	EEF1G	RPS14	FCGRT	NME1	SNHG1	HIGD2A	RSL24D1	COX6B2	B2M	UBE2D1	MYO6	CST3	SEC61B	ST3GAL1	BTG1	FAM107B	CXCR4	REEP3	RTN4	REEP3	CMTM6
135	CENPN	BORA	TK1	BORA	CALM3	RCCD1	CENPH	IQGAP3	PSRC1	CDCA2	SHCBP1	HP1BP3	HMGN2	MASTL	APOLD1	KIF15	RGS12	MCM2	CHAF1A	RPS12	TMEM176B	UQCRFS1	NDUFA13	GAPDH	PLPP2	GADD45GIP1	RPL24	YIF1A	PSME2	PSMB5	MIR205HG	SSR3	SNU13	SLC25A3	IGBP1	LXN	IFNGR2	GULP1	TNIP1	S100A4	CSNK1E	HMGA1	JUP	PDLIM4	MBP	SPINT1	AC144831.1	NIBAN2	GAS2
136	HP1BP3	FAM72D	CENPW	CCDC18	CRNDE	RAN	H3F3B	SKA1	HIST1H1C	ITGB3BP	CDKN2D	RBL1	SFTA2	HIST1H4C	CNTRL	G2E3	PARPBP	DEPDC1B	SIVA1	RRAS	PFDN5	HINT1	SH3BGRL3	COX7A2	RPL36	EXOSC4	EIF3G	NHP2	COA4	NDUFC2	KLK6	SNHG8	SNHG16	CPVL	LPAR6	TWIST1	TPT1	ELOB	EIF1B	MYDGF	MYDGF	ERBB3	BZW1	HEBP2	CSTB	CLDN4	GLUL	HPGD	SH3BP5-AS1
137	TYMSOS	CKAP5	STIL	ACTA2	CDC25B	PARPBP	ESCO2	RACGAP1	H2AFX	SPDL1	CCSAP	CLSPN	KIF15	TYMS	KIF22	TICRR	GPSM2	CENPH	HIST1H2BO	CLTB	DEFB1	FAM162A	PSME2	RPL18A	ECH1	LYZ	TMEM205	UBA52	IFI35	ERH	DNPH1	APIP	TOMM22	TOMM7	NIFK	WFDC2	MXD1	MRPS6	RELB	AL121761.1	B4GALNT3	ALDOB	PPP1CB	WFDC3	CDKN2D	ADAM9	NEAT1	HPCAL1	CLIP1
138	CBX5	POC1A	NUDT1	ESPL1	BUB3	CENPL	NCAPG2	RPA3	HELLS	SHCBP1	LSM3	TK1	RTKN2	CALM2	SKA1	HMGB3	HIRIP3	ZWILCH	DSN1	CRIP1	CRIP2	DNPH1	BST2	CALM1	HSPB1	MRPS26	RPL4	GABARAP	RPS8	COA4	SOD1	MRPL15	LGALS4	EIF4A1	UQCRB	TMEM238	AGO2	EIF4A2	PTBP3	ID1	BHLHE40	DKK1	LRP10	MRPL33	RPL36AL	ATP1B1	MALAT1	ARL4C	AP1B1
139	NMU	POLQ	MIS18A	SMC2	PTMA	HIST2H2AC	RRM1	NUCKS1	CBX5	FAM83D	CENPK	NEURL1B	DHFR	RDM1	HNRNPA2B1	REEP4	AASDH	MCM5	FANCB	VSIG2	RPL17	YIF1A	ATP5MD	RPL39	GDF15	MYDGF	NDUFA12	TRAPPC6A	GSTK1	TKT	RPL34	PGLS	DDT	BPIFB1	LMCD1	MORN5	EMP3	CAPZB	RELA	CD59	KIF3C	GNE	MIDN	AL121761.1	MICU1	TMEM123	EPS8L1	SULT2B1	UCA1
140	TUBA1C	SKA3	AURKB	EMC9	ASF1B	OIP5	KIF11	ASF1B	RANBP1	ATAD2	ANP32E	KIF23	MZT1	CDCA5	OIP5	BUB3	CFAP73	ITGB3BP	MAD2L1	RHOC	SUB1	ECH1	SNRPG	SPCS1	OXA1L	ANXA10	PRDX4	HIGD2A	NDUFA4	ANXA10	ATP5F1D	RPL36	CHCHD10	TST	SNRPD2	MICOS10	RALBP1	EZR	RPL22L1	RRBP1	TSPO	TMEM165	ACSL3	ASS1	NDUFA4L2	BHLHE40	TNNC1	SLMAP	TNFRSF21
141	KIFC1	SMC2	NCAPD3	CDCA2	CLGN	CBX5	DIAPH3	POLQ	ORC6	CIP2A	LCA5	CIT	PSRC1	ZNF695	RAN	RNF26	ZMYND10	ZNF367	MCUB	SELENOW	TAGLN2	PRDX6	CHCHD2	RPS4X	PHPT1	ANTKMT	ARPC3	TST	COX6A1	ETHE1	SNRPD2	FAM162A	COMMD6	CHCHD10	MZT2B	SLC16A5	ITGB8	LGALS1	UBC	SEC61G	RRBP1	SPINT1	AGO2	SEC14L1	USP53	RBSN	MYH9	MET	PDCD5
142	FOXM1	LBR	HIST2H2AC	SKA1	EMC9	H1F0	SMC2	FBXO5	EME1	NCAPD3	GEN1	CBX5	GGH	GINS1	RANGAP1	HYLS1	CRNDE	EME1	BLM	CBR1	CNIH4	PRDX5	ATP5F1E	NDUFB11	NDUFAF8	COX5B	PRDX5	NDUFS7	SLC39A4	FKBP11	MICOS13	PGC	BEX2	COX5A	TGFBI	NHP2	NIBAN2	TINAGL1	RNASEK	CALM2	SOX21	DUSP6	MYO15B	HS3ST1	MT1X	IDS	TMEM123	PRSS22	AC068888.1
143	TNFAIP8L1	ORC6	FBXO5	CDKN2C	DBF4	RHEB	CENPM	NCAPD3	CDT1	HNRNPAB	LSM5	LMNB2	CENPK	ECT2	HELLPAR	AC005726.5	GSTCD	RAN	XRCC2	ZNHIT1	CYB5A	UQCRB	RPL37	NDUFA1	TRAPPC6A	NME1	ATP5PF	UQCR10	NDUFB10	NDUFB10	PARK7	CLRN3	RBM3	MRPL12	APRT	ZNF446	CAMK2N1	SLC38A2	KCNK1	EPS8	B3GALT5	SLC7A5	GPRC5C	UBC	FAM13A	CDA	SKAP2	LPIN2	CSF1
144	HMGB3	CCDC34	LBR	CALM3	CAVIN3	KIF24	PSRC1	RAD21	ASPM	ACTB	BUB1	ATAD2	NUDT1	UHRF1	ALDH3A1	ALDH3A2	SMARCAL1	CHAF1A	CDKN2D	CALML4	LAMTOR2	PRDX2	PRDX5	PSMA2	CD63	ATP5F1B	CMTM7	B2M	C19orf48	PPARG	PRSS21	APRT	PDCD5	PHB2	PAFAH1B3	EEF1G	SEMA4B	MBNL2	GULP1	LEMD1	IDS	KLF6	BNIP3L	ST14	PICALM	EMP1	ST14	CTNNB1	UPP1
145	ANP32E	ITGB3BP	KIF5B	DEK	PTMS	MZT1	NSD2	INCENP	KNL1	H3F3A	RAD54B	C2orf69	RAD21	RACGAP1	FAM72D	TEDC1	CREG1	SNRNP25	MCM8	CSNK2B	RPL34	CISD3	OSTC	RPL36AL	MDH2	ERP29	RNF181	TMEM238	COX6B1	KRT19	NR0B2	SRI	EXOSC5	DMKN	MZT2A	COA4	RASA2	SLK	HIST1H2AC	LY6E	PTTG1IP	STS	SPINT1	PDP1	MAP3K2	MYH14	TXNIP	SLPI	RAB11FIP1
146	KIF4A	CENPL	BRD8	ESCO2	PIF1	SAPCD2	TYMS	MELK	MNS1	CENPH	ORC6	LMNB1	ENOX2	NCAPD2	LSM8	BORA	C6orf141	ASRGL1	ECI1	NDUFA4	NHP2	MDH2	TMEM176A	PFN1	NDUFV2	EIF3F	CUTA	DNAJC4	NDUFB8	ATP5F1C	CISD1	FOSL1	EIF4EBP1	DMBT1	EEF2	SLC25A6	MYL6	PLEK2	VDAC2	CLTA	ISG15	GABRE	BHLHE40	NEAT1	RNF149	F11R	CAMK2N1	RRAS	MBP
147	AC092718.4	RAD21	CENPN	HIST1H3B	HMGB3	SPC24	SKA1	CIP2A	NCAPD2	TACC3	CCDC34	SPAG5	EXOSC8	FOXM1	CKAP5	NSD2	WDR34	NSD2	SET	PRSS3	PRDX4	RABAC1	SSR2	EIF3K	RPS8	PSMB1	EXOSC4	RNF7	RPL23A	SNHG8	MRPS24	COX7C	EXOSC8	MMP7	FAU	SNHG1	SBDS	PITX1	RPS11	CANX	EPHB6	FNDC3B	TMC5	LUCAT1	SMAD3	BAIAP2L1	KRT23	ACTG1	CTSE
148	CCDC34	FBXO43	SAPCD2	HELLPAR	H3F3B	TTF2	PPIA	LSM3	SNRPD1	TNFAIP8L1	EZH2	NMU	NCAPD3	FANCB	SPAG5	CENPL	METTL1	NUP85	DIAPH3	ARPC3	SSR4	SNHG29	PSMB3	FTL	DAD1	POMP	MZT2A	IER3	EIF4A1	MRPL48	ATP5F1C	SNCA	NDUFA4	EBPL	PIK3CD-AS2	NTSR1	KCNK1	MYL12A	DUSP10	ZG16B	TFCP2L1	FAM102A	ITGA6	TNFRSF21	ZMYND8	HOOK3	LAMB3	NDUFV2	RRAS
149	KIF20A	TK1	RRM1	PLK4	HIST2H2AC	BORA	HNRNPA3	TACC3	KIF14	CIT	HP1BP3	SLCO4A1-AS1	BRCA2	ARHGAP33	GOT1	MZT1	H2AFV	CENPW	RBBP4	TRMT112	LGALS4	UQCR10	S100A14	KRT19	ETHE1	EIF6	S100A10	PCBD1	MMP28	NDUFA13	COX5A	SLC4A4	PPIA	ALKBH7	HIGD2A	COX8A	RND3	MORF4L1	CAMK2N1	CD2AP	PITX1	EDEM3	PTPRR	ATP6V0E1	WDR45B	CDCP1	GABRP	CYBA	SLC39A14
150	HMGN1	DIAPH3	POLQ	KMT5A	SPDL1	HSP90B1	SPDL1	BUB3	DEK	TMEM106C	RRM2	PTMS	CDC25B	NCAPG2	H1FX	H3F3A	BRCA2	RFC5	NCAPH2	DAD1	SNU13	RPS2	NDUFA6	ATP5MG	ATP5MF	GSTK1	MDH2	NPM1	MGST2	BTBD16	TCTEX1D2	GADD45GIP1	SUCLG1	MZT2B	EIF3G	RAB34	KDM3A	KCMF1	NPEPPS	KLF2	YWHAZ	C1orf116	CD82	EGLN3	COQ10B	CGN	MAP6	RCOR1	SH3KBP1
151	SKA2	TMPO	MYBL2	MIS18A	PCLAF	CEP97	CKLF	DNMT1	LSM4	KIF22	GGH	TOPBP1	CRNDE	ATAD2	CDKN2D	CALM2	ADGRE5	SLC43A3	CDK1	PSME2	ATP5PF	TALDO1	PHLDA2	ARL3	MRPL4	EIF3H	TIMM17B	NDUFB11	NT5C	CKLF	PPIB	CXCR4	NDUFA11	HNMT	EIF3M	BTBD16	MPRIP	PNRC1	MAP1LC3B	MARCKS	CRISPLD2	TMEM120B	AL133453.1	PERP	LDHA	MARCKS	SLC5A3	GPRC5A	MORC4
152	CCNF	E2F7	MNS1	USP13	HNRNPA2B1	BUB3	SPAG5	BCL2L12	CKAP2	MRPL51	NUDT1	GINS2	TK1	CDC25B	ANP32B	COQ2	MNX1	BLM	MELK	OCIAD2	PSME1	NDUFB11	MAP1LC3B	RPL3	NR0B2	CYB5A	FKBP1A	NQO1	SNRPD2	FAU	DNALI1	PPA1	UQCR10	LDHB	SLC39A4	IDNK	SLC5A3	FLNB	CENPQ	CD24	MST1R	VNN1	UGCG	NUDT4	SPAG9	B3GALT5	HLA-A	LYPLA1	MYO1C
153	CDC25B	BRCA2	CCNF	SAPCD2	ANP32E	PSMD9	CKAP5	ESCO2	RPA3	CCNF	DEK	DEK	FANCI	DEPDC1B	CCDC88A	LSM5	MCM8	RIF1	FUS	BST2	COX7C	ELOB	MMP7	CD63	NPM1	RPL21	AQP5	PSMB1	S100A14	WDR18	PLEKHB1	CEMIP	SLIRP	TMEM256	HSPD1	POLR1D	RHPN2	EMP3	MRPS6	DYNLT1	PKM	SEPTIN9	STARD4	RIOK3	BTG1	UBE2H	COX17	PITX1	UBASH3B
154	ORC6	GINS1	CDK5RAP2	ATAD2	DYNLL1	ESCO2	RANBP1	HIST1H2AH	RAN	ESCO2	DDX39A	CDC25B	RRM2	VRK1	MXD3	FAM234B	SUGP2	NAP1L1	GNG4	HIGD1A	HSPB1	NDUFB8	RPL23A	RPL12	RPL39	STOML2	CHID1	PSMD8	GSTO1	DEFB1	RPS15A	CTSC	EIF3D	SNRPD2	DNPH1	ZFAS1	CD2AP	PPP1CB	ELF3	ELF3	ANXA2	NIBAN2	TMEM184B	TACSTD2	OCLN	IGF2BP2	ALPG	NT5C2	B3GALT5-AS1
155	PIMREG	NDE1	DYNLL1	POLQ	TYMSOS	HYLS1	CCNF	HIST1H1A	NCAPD3	CDC25C	TYMS	ECT2	TMPO	FANCA	ZWINT	HSP90B1	LMNB2	NUP155	MKI67	KRTCAP3	CHCHD2	DDT	TAGLN	ECHS1	FCGRT	PPIB	PRDX1	LDHB	EDF1	ATP5F1B	ARL2	MECOM	LARS	EIF3L	CA8	CENPN	ADAM9	ELF3	TUFT1	ELOB	PMEPA1	CTNNB1	SLC38A2	HLA-E	ARL8B	CTNND1	CHAC1	UVSSA	MPRIP
156	HNRNPA2B1	BRCA1	SIVA1	INCENP	PARPBP	HNRNPA2B1	MYBL1	NSD2	HIST1H2AH	FANCI	LRRCC1	RACGAP1	HNRNPA2B1	TMSB15A	BRD8	OIP5	LRR1	POLE2	CMC2	EEF1B2	NOP10	SEC61G	ATP5MC3	RPL23A	LCN2	SNF8	LGALS4	ECH1	ANTKMT	NDUFS6	DCXR	AC092902.4	SET	EEF2	FKBP11	BEX4	FLNA	COL17A1	EPHA2	REEP3	VIL1	PAX8-AS1	IL1RN	TGM2	PLEK2	FSTL3	SLC6A14	ST3GAL1	MPP6
157	CRNDE	KIF22	CCDC34	CDCA5	POLQ	CCNF	DHFR	PTMS	RAD21	ARHGEF39	CALM2	ZRANB3	PTGES3	E2F8	KIFC1	SUGP2	TMEM74B	FOXM1	FANCD2	MMP28	EEF1D	NDUFA1	AL391422.4	MRPL20	MICOS13	ATRAID	TIMM13	FTH1	NDUFS8	SNU13	BPIFB1	BTF3	FAU	COX4I1	ELFN1-AS1	RPL6	BACH1	TJP1	PTMA	H1F0	TIMP2	PAG1	SLC9A1	CD59	UNC5B-AS1	SELENOK	FAM3C	SLC9A3R2	NFE2L3
158	MIS18BP1	CDK5RAP2	HSP90AA1	CHRNA5	POLH	POC1A	PARPBP	SPAG5	INCENP	E2F8	CDC25B	MZT1	FOXM1	AL158212.2	SHCBP1	CDK5RAP2	CENPI	NCAPD3	TYMSOS	MYDGF	KRTCAP2	SEC61B	MRPL51	TSPO	PCBD1	CSNK2B	SF3B6	ATF7IP2	NANS	SRI	DMKN	FBL	FKBP11	ITPA	FBL	PPIA	ATP6V0B	RNF103	SERF2	COL17A1	EPS8	EHD1	ACHE	ACTN4	PITX1	RNF103	UPK1B	DNTTIP1	EMP1
159	ANP32B	PGP	RANGAP1	RIBC2	NUDT1	JPT1	ASF1B	DDIAS	MZT1	CBX3	PHGDH	TMSB15A	C4orf46	MTSS2	DEPDC1B	ELMO2	MZT1	EZH2	GINS1	RPL34	PCBD1	LY6E	CLDN7	ATP5PF	MGST3	TECR	RPL23A	SLC25A6	RNASEH2C	ACY1	PGC	ATP5MC2	GTF3A	CD44	COX5A	ASCL2	IL1RAP	WFDC3	MET	UNC5B-AS1	GCNT3	SLC38A2	ANGPTL4	SUN1	BLVRB	TMEM120B	ERBIN	JARID2	EDN1
160	DEK	RANGAP1	FOXM1	EEF1AKMT2	CALM2	AC092718.4	DBF4	CCDC34	HINT2	WDR34	NCAPD3	E2F8	NMU	CCDC18	BCL2L12	TRIM59	DNAJA4	CTPS1	MCM10	HIGD2A	CD81	COX7A2	TPM2	C9orf24	UQCR10	SF3B6	MDH1	NUDT2	RAB25	AQP5	APEX1	TIMP3	ADSL	RAB25	PGC	CLNS1A	RBCK1	SELENOK	SMAD3	CLIC5	VSIR	SMIM14	SNX9	TIMP3	DNAJB9	PTBP3	ZNF704	GLUD1	VIM
161	DHFR	TICRR	OIP5	NCAPD3	ILF2	CKAP5	ESPL1	SGO1	SHCBP1	MTFR2	SPC24	LIN52	SLCO2A1	KIF18B	AURKB	ABCB9	FAM111B	NCAPH	AURKB	ATP5MD	SPCS1	ATP5MPL	PRSS1	SEM1	ATP5PD	COX6C	PCBD1	EIF4EBP1	RPL35A	NDUFB2	CD320	CT83	DESI1	TRAPPC6A	POLR1D	MDK	UBE2H	CDKN1A	SVIP	DBI	S100A16	ATP2B4	HLA-C	FOXQ1	FAXDC2	PRRG4	ITGA2	DYSF	SLC16A4
162	LSM3	UBALD2	HIST1H3B	OIP5	SKA1	SKA2	RBM8A	RTKN2	HIST2H2AB	ORC6	SKA2	DYNLL1	CCNF	ATAD5	ANXA1	KLF5	NRN1	RFC4	ANP32B	HSPE1	MYL12A	TMEM205	MZT2A	RPL10	CSNK2B	BCAP31	CD59	COA4	TMEM238	MSRB2	TECR	RARRES1	SSB	CXCL2	NME1	COMMD6	STS	TSPAN3	PIM1	ATF4	MYL12A	ITPRID2	S100A14	TTC9	ELF3-AS1	CDKN2B	CNGA1	RDX	ALDH1A3
163	SPDL1	HIST1H1B	ALYREF	CKAP5	E2F8	AURKB	BRCA2	PARPBP	CIP2A	MYBL2	HNRNPA3	UBALD2	MXD3	TACC3	CCAR1	ANAPC15	SUPT16H	RFC2	TFDP1	MGST2	GABARAP	KRT8	SUMO1	NDUFB3	CD9	PPA1	DCXR	PFN1	PYCARD	SLC25A5	EEF1A1	LINC02253	LSM7	RPL31	PABPC1	GATA2-AS1	PRRG4	RND3	HNRNPC	CCPG1	MIR210HG	MISP	CDKN1A	SPRR1B	INSR	DNAJB9	B4GALT5	NECTIN4	NR5A2
164	ASF1B	NSD2	TROAP	BUB3	TRAIP	DYNLL1	TROAP	TYMSOS	DSN1	KIF18A	BRCA2	USP1	GLRX5	RPL39L	RTKN2	SAPCD2	OXSR1	SUPT16H	MSH2	CLDN4	KRTCAP3	RPL27	SLC39A4	ATP5F1C	NDUFS7	RPL7	MTHFS	NDUFB7	LY6E	IMP4	EIF3K	DZIP1L	ZC3H8	AHCY	EIF3L	FLYWCH2	CLDND1	HLA-A	CCND1	RALBP1	ESYT2	CDKN2B	WDR1	TMEM165	RALBP1	ABCC10	NFKBIZ	STK17A	C12orf75
165	GAS2L3	DYNLL1	GPSM2	KIF18B	MELK	PTMS	CBX5	EFCAB11	DDIAS	FAM111A	CEP128	GAS2L3	HMGB3	ZFP69B	SPC25	LAG3	KPNA2	KIF11	FABP5	COX7C	ELOC	MRPL22	COX4I1	ATP5IF1	NME1	TFF2	SSBP1	EIF3F	SOD1	SSR3	SMIM26	ZFAS1	ANP32B	EIF3G	TIMM13	CLDN10	COX7A2	YPEL3	POLR1D	MSMO1	CD164	SUN1	PDZK1IP1	NIBAN2	FA2H	AUH	PMEPA1	HSPA5	LIMK1
166	DSCC1	ERCC6L	BCL2L12	NEIL3	TK1	NCAPD3	RHNO1	SIVA1	MIS18BP1	INCENP	SLC9A8	RPL39L	KIF22	WDR62	CEP70	ZNF888	LARS2	SKA3	CASP8AP2	PPP1R14B	TMEM205	MPST	H2AFZ	RPLP0	RPL4	CA2	CYC1	EIF3D	ATP5F1C	NQO1	ROMO1	RPL38	MRPL11	CCT3	BZW2	ARMC3	ZFAS1	GRB10	BCL3	LCN2	SEC61G	SCNN1A	NUDT4	FTL	MIB1	ELF3	FAM83A	OGDH	KRT18
167	HIST1H3B	PHF19	DEK	RPA3	ORC6	LMNB2	BUB1B	MYBL2	SASS6	SRSF3	HELLS	KIF4A	SAPCD2	RPA3	NEIL3	TAF3	KNOP1	AL133215.2	CHEK1	CUTA	WDR83OS	ATP5F1C	RPS8	CHMP2A	RPL24	TALDO1	NME1	OSTC	HSD17B2	OXA1L	EIF3I	CDCA7	ME1	C2CD4B	RNF186	SIVA1	RPS27	EPHA2	NCK2	ANXA1	INSR	ANXA10	GALNT5	RHPN2	PIM3	MAP1LC3B	PDLIM5	EPS8	TAGLN2
168	POC1A	SPC24	ILF2	MZT1	NCAPG2	CDC25C	H3F3A	NCAPG2	NUCKS1	CDCA5	LIG1	PKN3	INCENP	ID3	FAM111A	CDK11B	CEP85	SNRPG	SNRPG	WDR83OS	RPL14	CST3	NDUFV2	NUDC	COX6C	SSBP1	METTL26	PRDX5	SERPINB1	PSME1	CMTM7	FTL	TWISTNB	NDUFB11	PARVB	RPS10	SLK	POLR2A	RPL24	TMEM127	TRIB1	KRT23	RHOC	DSG2	AZGP1	CSDE1	FAM20B	SEMA3C	IL1RN
169	BRCA2	CDKN2D	KMT5A	DUT	CENPL	DEK	TICRR	MTFR2	CALM2	NCAPG2	MXD3	RPA3	KNTC1	CENPK	RBM8A	NCAPG2	STIL	H2AFY	MTHFD2	BLVRB	CLIC1	ATP5F1D	COX7B	KIF9	NDUFB11	PHB	ATP5PD	HLA-B	NDUFB7	REX1BD	CHCHD5	KCNE3	GCSH	HSPE1	MRPS24	MRPL57	ITCH	GABARAPL2	IL1RAP	PINK1	BMP2	MFSD6	TMEM30B	ATG14	CAST	FER1L6	MARCKS	TAX1BP1	MGAT4B
170	POLQ	PKMYT1	CSE1L	RAD54L	EXOSC8	SPAG5	FANCD2	CDC45	NUDT1	CSE1L	ATAD5	CCNF	EFCAB7	CENPL	CCPG1	E2F8	FIGNL1	LSM3	E2F2	SLC25A3	GSTK1	COX8A	CKLF	C12orf75	RAN	CHCHD10	REG1A	S100A14	RPL27	RPS24	WDR83OS	MGST2	TMEM97	NDUFB9	RPS17	AC004540.2	POLD4	ZFAND3	ATP1B1	RPL36AL	ETS1	AHNAK2	CARHSP1	GPX4	KLF6	CCN2	SLC38A2	UBA6	IDS
171	CIP2A	HIST1H1D	TICRR	ANP32E	FAM111A	KIF20A	SNRPB	SKA2	CLSPN	CKAP5	SAPCD2	OIP5	DBF4	MPHOSPH9	TMSB15A	TST	DBF4	LIN52	HPRT1	LAMTOR4	MMP7	RPL12	CDKN2A	POLR2I	NENF	ETFB	TUFM	MDH2	CUTA	TMEM175	ATP5MC3	EIF3H	PHLDB2	CLDN10	NOB1	RPS2	KLHL24	ARF4	UCA1	RABAC1	MAP4K4	TXN	BCL10	MIR210HG	SLC50A1	IL10RB	S100A6	CAV2	ANXA3
172	SKA1	PBK	KIFC1	PARPBP	MZT1	TMSB15A	ATAD2	HIST2H2AB	HIST1H2AL	HIST1H1C	HNRNPA2B1	FAM111B	CNTRL	MMP10	GGH	MORN1	NASP	RAD21	DTYMK	RPS26	RPL36AL	UBB	DDT	RPL27	HIGD2A	NDUFS3	PSMA6	CDC42EP5	IGFBP2	ARPC3	TACSTD2	OLFM4	MGST1	PPA1	CCNB1IP1	CCDC88B	SKAP2	FGD6	GNG5	GALNT3	CD59	KRT19	MXD1	RELB	C15orf48	SORL1	HERC5	AHNAK2	G3BP1
173	CKAP5	H2AFX	PRKDC	HNRNPA2B1	DIAPH3	BRD8	LSM3	JPT1	E2F8	VRK1	CLSPN	KIF18A	UBALD2	NUDT1	MELK	ALDH3A1	TNPO1	STIL	RECQL4	RNASE1	TECR	UQCRH	IGFBP6	RBX1	TRMT112	RPL22	ATP5F1B	PPP1R14B	PHB	MT-CO2	KRTCAP2	CBWD3	PEBP1	MRPL15	C1QBP	RPL4	SNX9	CD2AP	ANG	KRT80	MYH14	CEACAM1	TFF3	MYL12A	MIR210HG	INHBB	RNF19A	CDA	ITPRID2
174	HNRNPA3	DLEU2	ORC6	SPAG5	HYLS1	ANKRD11	BUB3	HMGN1	NASP	HIST1H2AL	DBF4	PLK4	ARHGEF39	HNRNPAB	HSP90AA1	CCDC18	CETN3	SFN	POLD3	RPS27A	TMEM258	NAA10	UFC1	ETFB	METTL26	UQCR10	KRTCAP2	HLA-C	FCGRT	PRDX2	UQCRB	C11orf53	PA2G4	PAFAH1B3	SOD3	EBPL	MALAT1	CLDN12	RNMT	EBP	CLIC4	ABCC3	S100A13	CFLAR	B3GALT5	TMSB4X	PLEC	OSBP2	ADGRG6
175	FAM111B	HIST2H2AC	FANCI	LMNB2	RAD51AP1	CDK2AP2	CRNDE	TMPO	SMC2	SIVA1	CENPX	DNMT1	SKA3	DTL	ADGRE5	ACBD7	LSM6	KIF20B	NCAPD2	TMEM238	GNG5	MRPS7	CAVIN3	PRDX6	COX5B	MRPL15	PTRHD1	LCN2	CAPG	FXYD3	SERPINF1	NR4A1	CYCS	POLR1D	CIRBP	TMEM98	HDAC9	SPTBN1	CDV3	VAMP8	SDCBP2	MUC17	EPS8	CLU	GABARAPL2	INAVA	TMEM47	PMEPA1	NAMPT
176	PKMYT1	CENPU	IQGAP3	PTMS	LMNB2	ITGB3BP	MTFR2	CSE1L	FANCI	HIST1H1D	MZT1	HAGH	ZWINT	DHRS2	HSPD1	TET2	CKS1B	RPL23A	HAT1	DBI	OST4	FABP5	GUK1	NPM1	CLIC1	PRDX2	HIGD2A	BCAP31	MRPL32	RPL11	HLA-A	S100A14	ATP5PO	SNHG6	TAF1D	P4HTM	SRI	FEM1C	LAMC2	ABHD2	INSIG1	SLC2A1	S100P	CHMP2B	EPHA2	PDGFA	ACTN4	KDELR2	CAPNS1
177	NUDT1	CCDC18	MELK	JPT1	TRIP13	CCDC34	HP1BP3	NEURL1B	DIAPH3	NCL	ANXA1	UHRF1	EMC9	DHFR	AKR1C1	PIF1	TIMELESS	HIST1H2AL	RAD54L	SPCS1	FTH1	PHB2	WFDC2	RABAC1	COPE	RBIS	SPCS1	ETHE1	CCNB1IP1	MMP28	NDUFA3	ODAM	ESD	C11orf1	C20orf27	RPS27	BAG1	KTN1	DCP2	NDRG1	WNT7B	DUSP10	EIF4A2	SCEL	SUN2	BCAS1	YWHAB	PLAU	CYP3A5
178	RRM1	BUB3	CEP135	HIST2H2AC	CBX5	FIG4	NDC1	PRKDC	BUB3	NEIL3	HIST1H1E	ZMYM1	MELK	DNAJC9	ILF2	ALYREF	ZWILCH	PLAU	RAD51C	ADIRF	NDUFAB1	NHP2	LAPTM4A	PSMB5	ELOB	OCIAD2	RPS23	SRM	POLR1D	MYL6B	APOE	UQCRH	UXT	C20orf27	EIF3D	NAGS	HIST1H2BD	GNA13	ADAM9	MVP	BLVRB	TRIM25	PIM3	CD47	PIP	KLF5	AHNAK	TOP1	CD58
179	BORA	RPL39L	LRR1	BLM	MIS18A	E2F8	RDM1	DUT	RFC3	KIFC1	CKAP5	SPDL1	PHF19	SRSF3	PHF19	HNRNPUL2	VRK1	HMGN2	KNTC1	EIF4EBP1	DBI	KRTCAP3	S100A16	MORN5	CISD1	CFL1	MAP2K2	METRN	C1QBP	MRPS15	ATF7IP2	DMBT1	FBL	NAA10	NFU1	MRPS24	CLDN4	ANXA3	MGAT4B	SPINT1	ATP2B4	CLDN4	ATP10B	IGFL1	DDIT4	SYNJ2	FMR1	PTK2B	FLNB
180	UBALD2	CENPM	FAM111A	MIR924HG	RACGAP1	BLM	NMU	FAM111B	CHAF1A	YWHAH	TUBA1C	FEN1	POC1A	CEP135	PLK4	SFPQ	RACGAP1	RBBP7	CENPS	KRTCAP2	ZNHIT1	NDUFB7	CFL1	GABARAPL2	EEF1A1	TOMM5	NDUFAF4	EBPL	ETFB	SF3B6	BTBD16	GSTA1	ST13	PPP1R14B	VDAC2	RGS10	GPX4	CLDN7	ITGB1	MUC1	PIP4K2C	C6orf132	FDPS	JUP	SH3BGRL3	PNISR	GADD45B	SLK	DDX21
181	BUB3	FANCD2	DDIAS	MYBL2	POC1A	UBALD2	PIMREG	PHF19	LSM5	ATAD5	SIVA1	ZWILCH	PSIP1	FANCD2	KIF18B	AC096637.2	MCM3	SSRP1	MGME1	SOD1	HMGN3	NDUFB4	SRI	LY6E	FXYD3	EXOSC5	SAP18	SEC61G	GAPDH	SLPI	RPL30	SLC7A11	PNPLA4	PABPC1	ALKBH7	SYT8	NMU	PMEPA1	OSER1	EIF2S2	ATP13A2	FA2H	MUC16	SPINT2	TFF1	AKAP13	ITGB8	PTGES	CEACAM5
182	RANGAP1	BARD1	ACYP1	ALDH7A1	CEP295	CNTRL	TUBG1	CDT1	POC1A	KIF15	NCAPD2	BRCA2	CBX5	CNTRL	NDE1	CIP2A	FABP5	DONSON	REEP1	COX5B	HIGD2A	LDHB	POLD4	NDUFA13	CYC1	FABP5	LSM2	FIS1	PIGP	ATP5PD	UBB	AC092868.2	ATP5MC3	KRTCAP3	NT5C3B	TXN	ATP1B1	C15orf48	PIM3	HLA-E	DUSP5	B3GALT5	ERBB3	SRPX2	RDH10	RDH10	ACTB	KLK7	RASA3
183	LBR	HNRNPA2B1	CENPL	TMPO-AS1	TUBG1	KIF22	SAPCD2	SNRPD1	MIS18A	CCDC34	BORA	CCDC34	LYPD5	BRCA1	GEN1	CFL1	ACSS1	CPSF3	ACYP1	FXYD3	SPINK1	CUTA	NDUFS5	NDUFB2	CHCHD2	HINT2	UXT	TMEM219	ATP5MC1	VSIG2	PQBP1	SLCO1B3	PSMA7	CLNS1A	PTRHD1	C9orf116	SLC38A2	NUP58	LAMP2	MGLL	PLS1	SAT1	MUC5AC	RAI14	HLA-E	INSR	TES	MIR22HG	LARP1
184	VRK1	EZH2	FAM72D	E2F8	SPA17	H2AFJ	VRK1	ARHGAP33	KIF22	PRKDC	C18orf54	MXD3	HNRNPUL2	PKMYT1	LRR1	RAD51AP1	ATAD2	PSIP1	RBL1	ATP5MF	NDUFB7	NQO1	LSM3	AQP5	PRDX6	REEP5	TBCB	PPIA	CALML4	SLC3A2	FAM229B	NQO1	MLEC	EDN1	COX4I1	AC046134.2	MSMO1	ISG20	AGO2	FGFBP1	GJB2	NR4A1	YWHAZ	CLIC5	SUN1	VEGFA	IREB2	CLDN4	TNFAIP3
185	AL359513.1	HP1BP3	PGP	CCNF	CMC2	ANP32E	FAM111B	OIP5	GAS2L3	MZT1	AL133215.2	HMGB3	ZNF888	ZWILCH	BORA	ADGRE5	PRKDC	NCAPG	FKBP5	EEF1D	NDUFS7	BCAP31	SERTAD4-AS1	GSTK1	SH3BGRL3	SNRPB	HMGN3	SEC61B	PRR15L	RPS8	TRMT112	CCND2	SNHG17	CCNB1IP1	ACTG1	ATP5MG	BIRC3	TMEM265	SBDS	TINAGL1	CCND1	JCAD	ITGB4	MXD1	ATP6V0C	C4orf3	ALPP	S100A13	TOR4A
186	PHGDH	HMGN3	DIAPH3	GPSM2	USP1	HELLPAR	NCAPD3	MCM4	CENPU	YBX1	CKAP2	G2E3	GJB1	MXD3	SAP30	RELB	FAM216A	PSMC3IP	MIR924HG	S100A13	MT1E	RPL22	NDUFB9	ATP5MPL	IER3	PRMT1	PSMB5	PSMA2	PGLS	RPS18	LSM2	NDUFB5	MT-CO3	NSA2	DMKN	RPL36AL	HLA-C	ST14	RNASE4	CALR	DERA	FAM107B	DUSP6	TMCC3	DST	TMPRSS3	PTBP3	HOPX	KLK7
187	WDR62	TUBB	GEN1	CIT	CDCA4	NDE1	SKA3	H1FX	CENPX	TPM3	DLEU2	TMPO	CU638689.5	RTKN2	FDFT1	CENPW	NACC2	VRK1	KPNB1	EMC4	RPS8	PHB	WDR83OS	NQO1	TMEM205	AKR1C3	BANF1	NDUFA13	RTRAF	CYB5A	PCSK1N	SAT1	PYCR1	RBIS	ADSL	ZSCAN20	PAK2	JUND	TMEM165	CAPN2	POU2F3	ITGB8	HPCAL1	OAZ1	ACHE	TUFT1	CDC42SE2	PRSS3	MMP7
188	EMC9	PARPBP	SMC2	RCCD1	HP1BP3	DGCR6	GINS1	FEN1	HSP90AA1	SET	LBR	TUBA1C	ADRA2A	CEP57L1	FAM72C	PHF20L1	MLF1	KRT80	GPR19	TMEM205	DYNLL1	SNU13	ATP5MF	TCTEX1D2	NDUFA6	CUTA	ELOB	PPIB	TFF3	CLIC1	TSEN34	TC2N	DMKN	ATF7IP2	TPM2	KRBA1	ARHGAP5	CAV1	SEM1	STEAP4	RTN4	CTSL	F11R	ELF3-AS1	PDLIM5	SYTL4	LITAF	CD63	PIM1
189	NCAPG2	PCLAF	POC1A	CEP70	GAS2L3	AC007106.1	KIF20A	BRCA2	HIST1H2BL	ERCC6L	ACYP1	FANCI	LBR	HOXA1	MARCKS	IFT52	SNTB1	DERL3	CEP152	NDUFA12	NENF	SLPI	CRB3	PPIB	TMEM147	NDUFC2	UQCRQ	ESD	MIF	CYC1	UQCC2	C11orf1	TST	GSTO2	LGR5	SLFN13	HLA-B	JAK1	CEACAM6	PPP1CB	RNASET2	UGCG	BTG2	FNDC3B	CSNK1E	MACF1	LCN2	DLGAP4	ADAM9
190	PHF19	LGALS1	ASF1B	H1FX	CCNF	CCDC121	SHCBP1	CLSPN	FAM111B	MCM4	BTG3	MTERF2	TMEM97	PHGDH	FOPNL	COX8A	L3MBTL3	RBBP4	KIF11	NDUFB11	CISD1	RPSA	CIB1	C9orf135	MRPL22	TKT	AGR3	PYCR1	COMTD1	PFN1	AC007906.2	LGR4	STRAP	SNU13	SSR2	CT83	APLP2	SERF2	SNX3	LSR	FLNA	RAPGEFL1	LDLR	APLP2	PNRC1	ZFP36L1	ARFGEF1	BX255925.3	MAP4K4
191	H1FX	APOLD1	SNRPG	RAN	NDC1	YPEL1	SNRPD1	FANCB	PTGES3	PTGES3	CEP78	RRM1	ERH	LYAR	HDGF	HIST1H1C	EAF1	COMMD4	ASRGL1	CHCHD10	MRPL51	CSTB	NDUFB7	UQCRB	NDUFAB1	PSMB6	ATP5F1D	ANG	EBPL	SSR2	C20orf85	NAP1L1	APRT	TSTA3	EIF1	SPINK4	SNHG12	RFLNA	RAB40B	TAPBP	VEGFA	UCA1	GNE	SESTD1	TMSB4X	HERPUD1	EIF2S2	CSNK1E	TAPBPL
192	PSIP1	SPA17	RTKN2	ERCC6L	TBC1D31	PPP1R1C	CDC25B	LBR	MTFR2	TPI1	CENPJ	PITPNA-AS1	AC019080.1	MT2A	CENPL	ZNF8	DEK	MASTL	CENPP	SRI	SF3B6	SNRPD2	TIMM17B	COX14	RPS21	TIMM10	ESD	RNASET2	RAN	IFI35	TPI1	CHAC2	CYC1	PLAAT4	FABP5	CA11	KRT23	LPIN2	ARNTL2	TSC22D1	RHOF	MAL2	OSMR	DUSP5	H1F0	CDYL	WWC1	ITPRIPL2	C1orf116
193	H3F3A	FANCI	ZMYM1	HDGF	HMGN1	EFHC2	MIS18A	LIG1	DEPDC1B	GINS1	FAM83D	DHFR	ITGB3BP	RAN	NIBAN1	HNRNPA3	CT83	IQCC	TIMELESS	APRT	GADD45GIP1	DCXR	PRDX4	MGST3	COMMD6	TESC	SNRPC	CSNK2B	PDCD5	CHID1	ECI1	MRPL3	NDUFAB1	CRACR2B	HIST3H2A	TAF9	ARL8A	RAB11FIP1	AL365226.2	DDX5	CNTROB	GEM	MPZL3	H2AFJ	MUC16	COX6B2	TMBIM1	ADGRF1	ASPH
194	NASP	ESCO2	PA2G4	MELK	DEK	POC5	FEN1	COX8A	KIF20A	CHEK1	H2AFX	KMT5A	MZT2B	AC040970.1	CCDC18	APOLD1	CHRNA5	DNA2	SUMO2	TSPAN1	ATP6V0E1	C1QBP	PSMB1	DPM3	DCTPP1	NDUFS8	CYB5A	COX6B1	SMIM3	ID1	GAS5	PHB2	ETHE1	UBXN1	PDCD5	NOP53	CDKN2D	AC023157.3	FBXO33	ANG	CEBPB	SAV1	SLC40A1	SLC20A2	TUBB2A	SPAG9	SON	TMBIM1	LGALS4
195	NCAPD3	HIST1H1E	VDAC3	RPL39L	ANP32B	WDR76	PSAT1	TMEM106C	TMPO-AS1	ENO1	CBX5	CENPH	NRF1	HNRNPH3	DEK	HMGN1	FBXO42	UNG	AC092718.4	PLAC8	ATP5F1C	CHMP2A	SPINT2	MRPS24	NDUFB2	RPL36	ARL2	MMP28	COMT	RPL35A	PPA1	HSPD1	PDAP1	TMEM37	ZC3H8	HLA-DMB	CYP3A5	MIF	B3GNT5	GFPT1	SPINT1	LMNA	CYP51A1	GABARAPL2	CBLB	SAA1	SET	SOX4	SMIM29
196	CENPS	HIST1H3B	TNFAIP8L1	WEE1	ZNF786	MXD3	TEDC1	CDKN2D	ATAD5	CBX5	H3F3A	XRCC2	BRIP1	NSD2	NUCB2	THOP1	SNRPF	RPA2	SUPT16H	NHP2	NQO1	NDUFA9	CIAO2B	MZT2B	MRPL43	SRI	ATP5F1C	NENF	TMEM256	GSTM3	PSMB2	SPINK5	PPARG	MZT2A	C2CD4B	AC110619.1	UCA1	TXNIP	NECAP2	TRIM8	TMEM189	CEMIP	MYO6	UBE2H	MYL12A	CPD	RASSF6	ARF4	MAP2K3
197	G2E3	ANP32B	DHFR	CBX5	ARHGEF39	NCAPH	LSM5	MCM7	CDC25B	CCDC18	INTS7	RNF26	CASD1	C21orf58	KIF5B	CCDC88A	ELP4	TP73	SLC20A1	RPSA	SELENOW	ATP5MD	TMEM14C	OAZ1	RAB25	CLIC1	CIAO2B	TIMM13	YIF1A	COMT	MYL6	TCIM	ODC1	MARCKSL1	TPT1	UCA1	RHOA	IRS2	SUMO3	POLD4	QSOX1	ANXA2	WSB1	C4orf3	CLDN12	TSPAN3	CTSB	ANKRD11	SLC20A2
198	FANCD2	RPA3	H3F3A	RANBP1	METTL4	PIMREG	CENPX	ACYP1	DDX39A	HLTF	DSCC1	COX8A	GAL	CCNF	G2E3	PITPNM3	NUDT1	AC068587.4	ZWILCH	TIMP1	NDUFA6	NDUFB3	MPG	LAMTOR5	C12orf57	ATP5MPL	PDCD5	MPST	UQCRFS1	NACA	MYL12B	RSL1D1	MDH2	TKT	AHCY	AL513550.1	WFDC3	UGCG	MPZL3	TSPAN1	CYB5B	BHLHE40	SQLE	AHCY	F3	HIST1H1C	GDA	NAMPT	CTNNA1
199	RPL39L	TMPO-AS1	HP1BP3	ENKUR	HMG20B	HNRNPA3	CENPI	ANP32B	SIVA1	SRRM2	LMNB1	HNRNPA2B1	FDFT1	SP5	HMGN3	CCNG2	CENPM	NCAPG2	NCAPG	RPL24	EEF1B2	RAMP1	SNRPE	NDUFA12	ANXA2	NDUFA13	EMC4	TOMM5	PCK1	COX14	GSTO2	KLF2	RAN	CLTA	CD302	RPL27	TIMP2	BHLHE40	TIMP2	TSPO	TGFB1	TUT7	IL2RG	C19orf33	IL1RAP	HLA-C	RTKN2	CBLB	SERINC2
200	CEP152	GGH	CCDC18	LBR	AAMDC	DEPDC1B	CDCA4	RAD54B	ACYP1	RFC3	TMPO	PHF19	PRIM1	AL645608.7	MND1	CENPK	ZNF525	TUBG1	CEP78	ELOC	RPS28	CSNK2B	FOXD4	MRPL36	MYDGF	MRPL17	C20orf27	C1orf122	TMEM176A	THOC7	NPM1	BCAT1	SNHG25	F12	SNHG5	UBE2S	ANXA2	MPZL3	AP3S1	SEL1L	CAP1	RBM47	WBP2	LRRC8A	FBXO32	IRS2	TRIM16	RAPGEF3	PDX1
[truncated: 59 more columns]
