# Supplementary material for: Patient-derived orthotopic xenograft models recapitulate the peritoneal dissemination of pancreatic cancer and delineate its transcriptional and regulatory programs
Source: J Exp Clin Cancer Res. 2026 Feb 11;45:69. doi: 10.1186/s13046-026-03668-9 (PMC12998334; doi:10.1186/s13046-026-03668-9)
Supplement: Supplementary file 2 — Supplementary Material 2. [file 13046_2026_3668_MOESM2_ESM.xlsx]

## Sheet: SData 2
Supplementary Data 2. Gene lists of 8 RPs derived from cNMF analysis (related to Figure 2C).
RP1	RP2	RP3	RP4	RP5	RP6	RP7	RP8
ANLN	AGR2	ACTB	AC008397.1	AGR2	AC009244.2	AC007906.2	AC020656.1
ANP32B	APRT	ACTG1	ACTB	AKR1B10	ACHE	AGR3	ACTR2
ANP32E	AQP5	ACTN4	ADIRF	AKR1C1	ACOX3	AIG1	ADD3
ARHGAP11A	ARPC3	ADAM9	AKR1C3	AKR1C2	AFAP1	ANKRD37	AHNAK
ARHGEF39	ATP5F1B	ADGRF1	ANTKMT	AKR1C3	AL355816.2	ANXA1	AHR
ARL6IP1	ATP5F1C	AHNAK	ANXA2	AKR1C4	ANKRD10	ANXA13	AKAP9
ASF1B	ATP5F1D	AKAP12	ANXA3	AL365226.2	APOL1	ANXA4	ANKRD11
ASPM	ATP5IF1	AL133453.1	ANXA4	ALDH1A1	APOL2	AQP3	APLP2
ATAD2	ATP5MC2	ANXA1	APRT	ALDH3A1	APOL6	ARL4D	APP
AURKA	ATP5MC3	ANXA2	ARPC1B	ANXA10	ARNTL2	ARMC3	ARGLU1
AURKB	ATP5MG	ANXA3	ARPC3	AQP3	ATF3	B2M	ARHGAP5
BIRC5	ATP5PD	APLP2	ATP5F1E	ASPH	B2M	BEX3	ARID1B
BORA	ATP5PO	AREG	ATP5IF1	ATP1B1	B4GALT5	BSCL2	ASH1L
BRCA1	BTF3	ATP1B1	ATP5MC3	ATP5MC1	BAAT	C11orf97	ASPH
BRCA2	CD63	B2M	ATP5MD	B3GNT6	BIRC3	C1orf194	ATF7IP
BUB1	CFL1	BHLHE40	ATP5MF	BASP1	C15orf48	C20orf85	ATRX
BUB1B	CHCHD10	BIRC3	ATP5MG	BCAS1	C5orf15	C2orf73	ATXN7L3B
BUB3	CHCHD2	BNIP3L	ATP5MPL	CA2	C5orf56	C4orf47	BPTF
CALM2	CLIC1	BZW1	ATP5PD	CA8	CA8	C5orf49	CANX
CBX5	COMMD6	C15orf48	ATP5PF	CAPN9	CCL5	C7orf57	CASC4
CCDC18	COX4I1	C4orf3	ATP5PO	CDC42EP5	CCN3	C9orf116	CCNI
CCDC34	COX5A	CAMK2N1	ATP6V0B	CEACAM6	CD274	C9orf135	CDK6
CCNA2	COX5B	CAP1	ATP6V1F	CKAP4	CD55	C9orf24	CELF1
CCNB1	\	CAV1	B2M	CLDN18	CDKN1A	CALM1	CHD4
CCNB2	COX6B1	CCNI	BEX3	CLRN3	CEACAM1	CAPS	CLINT1
CCNF	COX7C	CD164	BOLA2	CNTNAP2	CEACAM5	CAPSL	CP
CDC20	CSNK2B	CD55	BST2	COPB2	CEBPB	CASC1	CPD
CDC25B	CUTA	CD59	C14orf119	COX17	CFB	CCDC113	CSDE1
CDC25C	CYB5A	CDA	C19orf33	CT83	CHEK2	CCDC114	CSNK1A1
CDCA2	CYBA	CDCP1	C4orf48	CYSTM1	CITED2	CCDC146	CTDSPL
CDCA3	CYC1	CDKN1A	C9orf16	DDX3Y	CLDN18	CCDC153	CTNND1
CDCA5	CYSTM1	CEACAM5	CAPG	EHF	CMPK2	CCDC170	DDX17
CDCA8	DAD1	CEACAM6	CBR1	EIF1AY	CSRNP2	CCDC33	DDX5
CDK1	DNPH1	CLDN7	CD63	ELP5	CX3CL1	CCDC65	DPYSL2
CDKN2D	EEF1A1	COL17A1	CD81	ERGIC1	CXCL10	CCDC74A	DSP
CDKN3	EEF1B2	CSTB	CD9	FABP5	CXCL11	CD164L2	DUSP6
CENPA	EEF1D	CYP3A5	CDC42EP5	FADS1	CYP2W1	CD74	EEF2
CENPE	EEF1G	DHRS9	CFL1	FADS2	DDIT3	CD99	EGR1
CENPF	EIF1	DSG2	CHCHD10	FAM120A	DDX58	CEP126	EIF3A
CENPH	EIF3H	DUSP5	CHCHD2	FAM177B	DDX60	CETN2	EIF4A2
CENPK	EIF3K	DYNLRB1	CHPF	FCGBP	DDX60L	CFAP126	EIF4B
CENPL	ELOB	EGLN3	CLDN4	FER1L6	DUOXA2	CFAP157	ENC1
CENPM	ESD	EIF1	CLDN7	FFAR4	EGR1	CFAP298	ERBB3
CENPN	ETHE1	EIF4A2	CLIC1	FKBP11	ELK4	CFAP300	ETNK1
CENPU	FABP5	ELF3	CLTB	FMOD	EPSTI1	CFAP45	FAM120A
CENPW	FAU	EMP1	CNIH4	FTL	ETS2	CFAP53	FOS
CENPX	FTH1	EMP3	COPE	GALNT5	ETV3	CFAP77	FOSB
CEP55	FTL	EPHA2	COX5A	GMDS	FAM162A	CIB1	FOXP1
CIP2A	FXYD5	EPS8	COX5B	GSN	FAS	CMTM7	FTX
CIT	GAPDH	EPS8L1	COX6A1	GSTA1	FGF2	CP	FUS
CKAP2	GAS5	EREG	COX6B1	HES6	FLT3LG	CRIP1	G3BP1
CKAP2L	GPX2	ERO1A	COX6C	HGD	FNDC3A	CRIP2	GABPB1-AS1
CKAP5	GSTK1	EZR	COX7B	HINT2	G0S2	CST3	GALNT4
CKS1B	GSTP1	F3	CRIP1	HMGB3	GADD45A	CTXN1	GAS5
CKS2	HIGD2A	FAM3C	CSNK2B	HOTAIRM1	GALNT7	DAW1	GATAD1
CLSPN	HINT1	FGD6	CST3	ITM2A	GBP1	DNAH6	GCC2
DBF4	HSPE1	FHL2	CYBA	KIAA1324	GBP4	DNAH7	GOLGA4
DEK	KRT18	FLNA	CYC1	KLK1	GKAP1	DNAL1	GOLGB1
DEPDC1	KRT19	FLNB	CYSTM1	LGALS4	GSDMB	DNALI1	GTF2I
DEPDC1B	KRT8	FNDC3B	DAD1	LINC00261	H3F3B	DRC1	HNRNPA2B1
DHFR	KRTCAP2	FTH1	DBI	LINC01133	HERC5	DYNLL1	HNRNPA3
DIAPH3	KRTCAP3	GALNT5	DYNLL1	LY6D	HERC6	DYNLRB2	HNRNPK
DLGAP5	LDHB	GPRC5A	DYNLRB1	MAGED1	HES4	DYNLT1	HNRNPU
DNMT1	LGALS3	GPX4	ECH1	MGLL	HIP1R	EFCAB10	HSP90AB1
DTYMK	LGALS4	GULP1	ECI1	MSMB	HK2	EFCAB2	HSPD1
DYNLL1	LY6E	HLA-A	EDF1	MT-ND2	HLA-A	EFEMP1	IPO7
E2F8	MDH2	HLA-B	EIF3K	MT-ND3	HLA-B	EFHB	ITGA6
ECT2	MGST1	HLA-C	EIF4EBP1	MUC13	HLA-C	EFHC1	JUN
ESCO2	MGST3	HLA-E	ELOB	MUC2	HTATIP2	EFHC2	KCNQ1OT1
FAM111A	MIF	HMGA1	ESD	MUC5AC	IDO1	ENDOG	KHDRBS1
FAM111B	MRPL12	IL32	FAM3D	MUCL3	IFI44	ENKUR	KLF5
FAM83D	MYDGF	IRS2	FAU	OTULINL	IFI6	ERICH6-AS1	KLF6
FANCI	MYL12B	ITGA2	FXYD3	PAX8-AS1	IFIH1	FAM183A	KMT2A
FBXO5	MYL6	ITGB1	FXYD5	PHGR1	IFIT1	FAM229B	KPNB1
FOXM1	NACA	ITGB8	GAPDH	PLCB4	IFIT2	FAM81B	LCOR
GAS2L3	NDUFA12	ITPRID2	GPX2	PRDX1	IFIT3	FANK1	LINC00342
GGH	NDUFA13	KCNK1	GPX4	PRSS2	IFITM3	FOXJ1	LMO4
GINS1	NDUFA4	KLF6	GSTK1	QPRT	IFNL1	GCHFR	LPP
GPSM2	NDUFB11	KRT19	GSTP1	RAB26	IGFBP6	HLA-B	LRPPRC
GTSE1	NDUFB7	KRT23	GUK1	RAB2A	ING1	HMGN3	LRRFIP1
H2AFV	NDUFB8	KRT7	H3F3B	REG4	IRF1	HSBP1	LUC7L3
H2AFX	NDUFB9	LAMB3	HIGD1A	REP15	ISG15	HSPB11	LYZ
H2AFZ	NDUFC2	LAMC2	HLA-C	RPL24	ISG20	HYDIN	MACF1
H3F3A	NHP2	LDHA	HSBP1	RPS28	ITM2B	IFT22	MALAT1
HELLPAR	NME1	LGALS1	HSD17B2	RPS4Y1	JAK2	IFT57	MEIS2
HIST1H1B	NME2	LINC01559	HSPA8	S100A14	JUNB	IGFBP7	MSI2
HIST1H1D	NPM1	LMO7	HSPB1	S100P	KDM6A	IK	MT-ATP6
HIST1H1E	NQO1	MACC1	HSPE1	SCD	KLF4	KIF9	MT-CO1
HIST1H4C	PCBD1	MAL2	ID1	SEC11C	KLK10	KRT19	MT-CO2
HIST2H2AC	PFN1	MALAT1	IFI27	SEC61B	KLK11	LCN2	MT-CO3
HJURP	PPIA	MAP1LC3B	IFITM3	SEC61G	KRT17	LGALS2	MT-CYB
HMGB1	PRDX1	MARCKS	KRT18	SERF2	LAMA3	LRRC10B	MT-ND1
HMGB2	PRDX2	MET	KRT19	SERP1	LCN2	LRRC23	MT-ND2
HMGB3	PRDX4	MRPS6	KRT8	SH3BGRL3	LMO7	LRRC6	MT-ND3
HMGN2	PRDX5	MSMO1	KRTCAP2	SLC44A1	MAL2	LRRIQ1	MT-ND4
HMMR	PSMB3	MXD1	LAMTOR2	SMIM31	MAP4K4	LRTOMT	MT-ND4L
HNRNPA2B1	PSME2	MYL12A	LAMTOR4	SPINK4	METRNL	LXN	MT-ND5
HP1BP3	RACK1	MYL6	LCN2	SPINK5	MT2A	LYPLA2	MT-ND6
INCENP	RPL10	MYO6	LDHA	SSR3	MUC5AC	MIA	MTDH
IQGAP3	RPL10A	NDRG1	LGALS3	SSR4	MX1	MIR205HG	MUC5B
ITGB3BP	RPL11	NEAT1	LGALS4	ST6GALNAC1	MX2	MLF1	N4BP2L2
JPT1	RPL12	P4HA1	LINC01133	SYTL2	MXD1	MNS1	NAP1L1
KIF11	RPL13	PARD6B	LY6E	TDRD1	NFE2L3	MORN2	NCL
KIF14	RPL14	PERP	MDH2	TFF1	NFKBIA	MORN5	NEAT1
KIF15	RPL15	PGK1	MDK	TFF2	NT5C3A	MS4A8	NFAT5
KIF18A	RPL17	PHLDA2	MGST2	TFF3	OAS1	MUC12	NFIA
KIF20A	RPL18	PITX1	MGST3	TGFBI	OAS2	NDUFS5	NFIB
KIF20B	RPL18A	PLAU	MIA	TM4SF5	OAS3	NME5	NFKBIZ
KIF22	RPL19	PLAUR	MIEN1	TOX	OASL	NPHP1	NIPBL
KIF23	RPL21	PLEC	MIF	TPD52	OSMR	NQO1	NKTR
KIF2C	RPL22	PMEPA1	MMP28	TSPAN8	PALLD	NUDC	NORAD
KIF4A	RPL23A	POLD4	MRPL12	TXNDC5	PAQR5	ODF3B	NRIP1
KIFC1	RPL24	PRSS3	MRPS21	VNN1	PARP14	PACRG	NUFIP2
KNL1	RPL26	PTTG1IP	MT-CO2	VSIG1	PCDH7	PFDN5	PABPC1
KNSTRN	RPL27	RAB11FIP1	MT-CYB	WDR72	PDLIM7	PIFO	PCBP2
KPNA2	RPL28	RAC1	MYDGF	XBP1	PHLDA1	PLAAT4	PIGR
LBR	RPL29	RDH10	MYL12A		PLAAT2	PLAC8	PIK3R1
LMNB1	RPL3	REEP3	MYL12B		PLAAT4	PLTP	PLA2R1
LMNB2	RPL30	RIOK3	MYL6		PLAUR	PPIL6	PNISR
LSM5	RPL32	RND3	NDUFA13		PLEKHA4	PRDX5	PNN
MAD2L1	RPL34	RRAS	NDUFA4		PLEKHA7	PSCA	POLR2J3
MELK	RPL35	RTN4	NDUFAB1		PLXNA2	PSENEN	PPP2R5E
MIS18BP1	RPL35A	S100A10	NDUFAF3		PMAIP1	RAMP1	PRRC2C
MKI67	RPL36	S100A11	NDUFB10		PNRC1	RARRES1	PTPRF
MND1	RPL36A	S100A13	NDUFB11		PODXL	RIBC2	PUM1
MTFR2	RPL37	S100A14	NDUFB2		POLD4	RIIAD1	RALGAPA2
MXD3	RPL39	S100A16	NDUFB3		PPM1K	ROPN1L	RB1CC1
MYBL2	RPL4	S100A4	NDUFB7		PRR15	RSPH1	RBM39
MZT1	RPL41	S100A6	NDUFC2		PRSS23	RSPH4A	RPL13A
NCAPD2	RPL5	S100P	NDUFS8		PSMA4	RUVBL1	RPL21
NCAPD3	RPL6	SAT1	NHP2		PTGER4	S100A11	RPL23
NCAPG	RPL7	SCD	NME1		PXK	SAMD15	RPL23A
NCAPG2	RPL7A	SCEL	NME2		RFK	SELENOW	RPL27A
NCAPH	RPL8	SDC4	NOSIP		RHEBL1	SMIM6	RPL31
NDC80	RPL9	SDCBP2	OCIAD2		RNF144A	SNTN	RPL37
NEIL3	RPLP0	SDR16C5	ORMDL2		RSAD2	SOD1	RPL37A
NEK2	RPLP1	SERINC2	PCBD1		RTP4	SPA17	RPL38
NEURL1B	RPS10	SH3BGRL3	PDLIM4		SAMD9	SPAG1	RPL4
NMU	RPS12	SLC2A1	PFN1		SAMD9L	SPAG17	RPL7
NUCKS1	RPS13	SLC38A2	PHLDA2		SAR1A	SPATA17	RPLP0
NUDT1	RPS14	SLC5A3	PKM		SAT1	SPEF1	RPLP2
NUF2	RPS15	SLK	PLAAT3		SDC4	TACSTD2	RPS11
NUSAP1	RPS15A	SLPI	PLAC8		SEMA4A	TAGLN2	RPS16
OIP5	RPS16	SMAD3	POLD4		SERPINE1	TCTEX1D2	RPS17
ORC6	RPS18	SNX9	POLR2L		SERTAD1	TEKT2	RPS20
PARPBP	RPS19	SPINT1	POMP		SESN2	TMEM173	RPS29
PBK	RPS2	SPTBN1	PPIA		SGMS2	TMEM231	RPS8
PCLAF	RPS21	SQSTM1	PRDX1		SH3KBP1	TPPP3	SCAF11
PHF19	RPS23	ST14	PRDX5		SIX1	TRNP1	SERBP1
PIF1	RPS24	STS	PRR15L		SLC2A13	TSPAN1	SET
PIMREG	RPS25	SUN1	PSCA		SLCO3A1	TUBA1A	SF1
PLK1	RPS26	TACSTD2	PSMB3		SLFN5	TXN	SKAP2
POC1A	RPS27	TIMP2	PSME1		SMIM29	UBB	SLC12A2
POLQ	RPS27A	TINAGL1	PSME2		SMIM31	UCP2	SLC40A1
PRC1	RPS28	TM4SF1	RAB25		SNHG20	UFC1	SMAD5
PRR11	RPS3	TMBIM1	RAMP1		SNPH	VIM	SMG1
PSRC1	RPS3A	TMPRSS4	RBP1		SOCS1	VWA3A	SNHG19
PTMA	RPS4X	TMSB10	RBX1		SOD2	WDR54	SNHG5
PTMS	RPS5	TMSB4X	REG4		SP100	WDR86-AS1	SNHG6
PTTG1	RPS6	TNFRSF12A	RNF181		SPAG9	WFDC2	SON
RACGAP1	RPS7	TNFRSF21	RPL19		SPATA5	YBX3	SOX9
RAD21	RPS8	TPM4	RPL8		SQOR	ZBBX	SPTBN1
RAD51AP1	RPS9	TXNIP	RPS13		SQSTM1	ZMYND10	SYNE2
RAN	RPSA	TXNRD1	RPS15A		TCN1		TCF7L2
RANBP1	S100A10	UBE2B	RRAS		TINAGL1		TEAD1
RFC3	S100A11	UBE2H	S100A10		TMEM135		TM9SF3
RPA3	S100A6	UCA1	S100A11		TNFRSF12A		TMC5
RPL39L	SERF2	VEGFA	S100A13		TNFSF10		TMEM123
RRM1	SLC25A3	YWHAZ	S100A16		TNFSF13B		TNRC6B
RRM2	SLC25A5		S100A4		TNIP1		TOB1
RTKN2	SLC25A6		S100A6		TPK1		TPM4
SAPCD2	SLPI		SAP18		TRIM22		TRAK1
SGO1	SNHG29		SEC61G		TRIM56		TRIM44
SGO2	SNHG8		SERF2		TSPAN1		TTC3
SHCBP1	SNRPD2		SH3BGRL3		TXNIP		TUG1
SIVA1	SOD1		SLC22A18		TYMP		TXNIP
SKA1	SPCS1		SLC39A4		WARS		VMP1
SKA2	SRI		SLC3A2		ZC3HAV1		VPS13C
SKA3	SSR4		SLPI		ZNF704		WSB1
SMC2	TECR		SMIM22		ZNFX1		XIST
SMC4	TESC		SOD1				ZBTB7A
SPAG5	TMEM205		SPCS1				ZFP36L1
SPC25	TRAPPC6A		SRI				ZFP36L2
SPDL1	TRMT112		SSBP1				ZKSCAN1
STMN1	TSPAN8		SSR4				ZNF638
TACC3	TSPO		TAGLN2
TK1	TST		TCN1
TMPO	UBA52		TECR
TOP2A	UQCR10		TFF1
TPX2	UQCRB		TFF2
TROAP	UQCRH		TFF3
TTK	UQCRQ		TIMM17B
TUBA1B			TIMP1
TUBA1C			TM4SF20
TUBB			TMEM147
TUBB4B			TMEM176A
TYMS			TMEM176B
UBALD2			TMEM179B
UBE2C			TMEM205
UBE2S			TMEM45B
UBE2T			TMSB10
VRK1			TMSB4X
ZWINT			TRAPPC6A
			TRMT112
			TSPAN1
			TSPAN8
			TSPO
			TSTD1
			UBL5
			UCA1
			UPK3A
			UQCR10
			UQCR11
			UQCRQ
			WDR83OS
			YIF1A
			ZFP36
			ZNHIT1
