# Supplementary material for: Patient-derived orthotopic xenograft models recapitulate the peritoneal dissemination of pancreatic cancer and delineate its transcriptional and regulatory programs
Source: J Exp Clin Cancer Res. 2026 Feb 11;45:69. doi: 10.1186/s13046-026-03668-9 (PMC12998334; doi:10.1186/s13046-026-03668-9)
Supplement: Supplementary file 3 — Supplementary Material 3. [file 13046_2026_3668_MOESM3_ESM.xlsx]

## Sheet: SData3
Supplementary Data 3. DEG lists for each cluster identified in single-nucleus RNA sequencing (related to Figure 4E).
	p_val	avg_log2FC	pct.1	pct.2	p_val_adj	cluster	gene
ITGB6	0	1.11374	0.839	0.595	0	0	ITGB6
CAPRIN2	0	1.11541	0.876	0.644	0	0	CAPRIN2
INPP4B	0	1.03537	0.943	0.737	0	0	INPP4B
F3	0	0.850898	0.983	0.848	0	0	F3
VMP1	0	0.975008	0.985	0.878	0	0	VMP1
MICAL3	1.18356e-290	1.08645	0.793	0.552	2.14011e-286	0	MICAL3
PTPRK	1.50236e-280	1.42346	0.726	0.493	2.71656e-276	0	PTPRK
TPM1	1.51198e-269	0.980436	0.9	0.739	2.73395e-265	0	TPM1
MYOF	1.0739e-268	0.77992	0.911	0.731	1.94183e-264	0	MYOF
AMIGO2	8.59116e-268	1.16527	0.716	0.464	1.55345e-263	0	AMIGO2
DCBLD2	5.11976e-262	0.87666	0.874	0.65	9.25755e-258	0	DCBLD2
SLC2A1	7.33883e-257	0.754644	0.956	0.826	1.32701e-252	0	SLC2A1
LAMB1	2.23629e-256	1.36284	0.62	0.372	4.04367e-252	0	LAMB1
XAF1	1.76308e-255	1.07001	0.751	0.519	3.188e-251	0	XAF1
PADI1	4.83995e-244	0.780604	0.882	0.708	8.75161e-240	0	PADI1
CD58	3.80637e-242	1.16057	0.676	0.441	6.88269e-238	0	CD58
TRIO	6.24835e-230	1.22373	0.662	0.429	1.12983e-225	0	TRIO
PGGHG	2.96063e-225	0.747042	0.894	0.733	5.35342e-221	0	PGGHG
LAMA3	6.64562e-224	0.858021	0.923	0.749	1.20166e-219	0	LAMA3
GLS	1.93253e-223	1.4362	0.597	0.374	3.4944e-219	0	GLS
PDLIM7	2.29803e-208	0.674692	0.86	0.662	4.15529e-204	0	PDLIM7
ZFP36L1	5.93827e-206	0.737156	0.896	0.755	1.07376e-201	0	ZFP36L1
SPTBN5	3.69322e-203	1.33987	0.483	0.256	6.67808e-199	0	SPTBN5
DOCK5	1.27094e-202	0.64246	0.916	0.765	2.29811e-198	0	DOCK5
TP53I3	8.55363e-198	0.990414	0.661	0.446	1.54667e-193	0	TP53I3
EHBP1L1	3.03032e-196	0.739269	0.843	0.687	5.47942e-192	0	EHBP1L1
CDK14	3.23093e-195	1.30171	0.497	0.28	5.84218e-191	0	CDK14
TGFBI	6.45937e-195	1.12946	0.705	0.477	1.16798e-190	0	TGFBI
SLC20A1	1.31477e-193	0.936214	0.788	0.612	2.37736e-189	0	SLC20A1
C3orf52	6.17668e-193	0.866456	0.736	0.534	1.11687e-188	0	C3orf52
TNS4	6.73665e-193	0.815445	0.805	0.6	1.21812e-188	0	TNS4
WNT11	2.06449e-191	1.30069	0.54	0.321	3.733e-187	0	WNT11
EPHB6	8.36576e-184	0.918638	0.799	0.612	1.5127e-179	0	EPHB6
FGD6	2.35374e-181	1.03767	0.606	0.402	4.25604e-177	0	FGD6
SEMA7A	3.08747e-181	0.844266	0.71	0.483	5.58275e-177	0	SEMA7A
COL22A1	1.8862e-179	1.61715	0.368	0.175	3.41062e-175	0	COL22A1
PLAU	2.03468e-179	0.891507	0.778	0.565	3.67912e-175	0	PLAU
SLC25A37	1.22929e-177	0.737925	0.778	0.584	2.22281e-173	0	SLC25A37
LTBP3	6.92203e-176	0.844178	0.741	0.554	1.25164e-171	0	LTBP3
PHLDB1	1.37283e-175	1.14309	0.591	0.392	2.48235e-171	0	PHLDB1
PODXL	1.27811e-174	0.840111	0.812	0.615	2.31109e-170	0	PODXL
MBOAT2	4.21981e-174	1.09605	0.644	0.445	7.63025e-170	0	MBOAT2
HIST2H2BE	2.60137e-170	1.62807	0.406	0.211	4.7038e-166	0	HIST2H2BE
MPRIP	1.16738e-169	0.652279	0.875	0.732	2.11086e-165	0	MPRIP
APOL2	1.28032e-166	0.941811	0.694	0.499	2.31507e-162	0	APOL2
IFNE	1.5442e-165	1.13238	0.552	0.352	2.79222e-161	0	IFNE
DDX60L	1.99836e-163	0.962818	0.65	0.456	3.61343e-159	0	DDX60L
NET1	4.09184e-163	0.764155	0.766	0.601	7.39887e-159	0	NET1
DMBX1	1.73264e-161	0.998235	0.548	0.343	3.13297e-157	0	DMBX1
MYO15B	1.16576e-156	0.660267	0.819	0.653	2.10793e-152	0	MYO15B
KIFC3	5.73742e-151	0.849544	0.629	0.442	1.03744e-146	0	KIFC3
ALS2CL	2.47532e-150	0.487192	0.871	0.703	4.47588e-146	0	ALS2CL
BHLHE40	3.38541e-149	0.571198	0.874	0.715	6.1215e-145	0	BHLHE40
LAMB3	1.31997e-147	0.502764	0.942	0.805	2.38676e-143	0	LAMB3
PATJ	4.67941e-144	0.532309	0.89	0.756	8.46131e-140	0	PATJ
JUNB	1.69982e-142	0.776796	0.75	0.597	3.07361e-138	0	JUNB
FLNB	7.59366e-142	0.538125	0.939	0.805	1.37309e-137	0	FLNB
SLC7A7	9.73789e-141	1.03743	0.567	0.39	1.7608e-136	0	SLC7A7
COL7A1	9.63064e-138	1.46021	0.382	0.208	1.74141e-133	0	COL7A1
SH3D21	2.57712e-134	0.684558	0.687	0.501	4.65994e-130	0	SH3D21
MALT1	1.53108e-133	1.19902	0.507	0.338	2.76851e-129	0	MALT1
CCNL2	2.60671e-133	0.395036	0.965	0.89	4.71345e-129	0	CCNL2
BMP1	9.82569e-133	0.982706	0.568	0.395	1.77668e-128	0	BMP1
IFI44	2.3447e-132	1.01544	0.645	0.478	4.2397e-128	0	IFI44
SLCO1B3	1.75589e-130	1.08639	0.498	0.329	3.17501e-126	0	SLCO1B3
OSBPL3	6.73107e-130	0.608325	0.786	0.632	1.21711e-125	0	OSBPL3
COL16A1	1.78274e-128	1.79578	0.268	0.121	3.22355e-124	0	COL16A1
KLF6	5.68926e-123	0.538252	0.895	0.803	1.02873e-118	0	KLF6
HERC4	7.91055e-120	0.858561	0.573	0.407	1.43039e-115	0	HERC4
MROH6	2.12429e-113	0.625086	0.754	0.599	3.84114e-109	0	MROH6
CFLAR	2.17382e-113	0.51226	0.836	0.709	3.93069e-109	0	CFLAR
ASAP2	2.35435e-113	0.510987	0.846	0.718	4.25714e-109	0	ASAP2
KLC1	2.66236e-112	0.56126	0.757	0.612	4.81407e-108	0	KLC1
JAG1	9.50162e-108	0.69424	0.71	0.55	1.71808e-103	0	JAG1
KRT17	9.61959e-106	1.11084	0.572	0.431	1.73941e-101	0	KRT17
DDX17	3.2328e-105	0.594762	0.721	0.575	5.84554e-101	0	DDX17
PTK2	1.63629e-104	0.812345	0.562	0.418	2.95874e-100	0	PTK2
PTBP3	1.893e-103	0.706977	0.659	0.51	3.42291e-99	0	PTBP3
CDKN2B	4.64645e-103	0.819929	0.575	0.419	8.40171e-99	0	CDKN2B
ITGA2	1.26419e-102	0.699342	0.687	0.531	2.28591e-98	0	ITGA2
DGKA	1.40074e-101	0.67683	0.64	0.495	2.53281e-97	0	DGKA
PARP12	1.41149e-101	0.777859	0.577	0.431	2.55226e-97	0	PARP12
ITGB1	1.12397e-100	0.574515	0.755	0.576	2.03235e-96	0	ITGB1
VPS13B	1.41359e-100	0.617392	0.691	0.552	2.55605e-96	0	VPS13B
EPS8L2	9.35971e-100	0.382606	0.894	0.789	1.69242e-95	0	EPS8L2
MUC16	2.363e-99	0.683665	0.642	0.496	4.27277e-95	0	MUC16
MYEOV	3.45374e-99	0.569211	0.724	0.573	6.24505e-95	0	MYEOV
UNC13D	1.07401e-97	0.506129	0.71	0.551	1.94203e-93	0	UNC13D
CEP170	6.08399e-97	1.10817	0.4	0.256	1.10011e-92	0	CEP170
LAMC2	8.5855e-96	0.506348	0.826	0.642	1.55243e-91	0	LAMC2
POLR2H	1.04168e-95	0.507497	0.76	0.627	1.88356e-91	0	POLR2H
C11orf80	3.37251e-94	0.667125	0.614	0.476	6.09818e-90	0	C11orf80
MED15	2.46639e-93	0.485549	0.807	0.663	4.45973e-89	0	MED15
PDGFB	2.68467e-93	0.798788	0.509	0.354	4.85443e-89	0	PDGFB
AC008687.4	5.85474e-91	1.40336	0.267	0.141	1.05865e-86	0	AC008687.4
DDX58	1.4988e-90	0.962022	0.485	0.347	2.71013e-86	0	DDX58
TRAF5	5.06639e-89	0.814085	0.518	0.38	9.16104e-85	0	TRAF5
SDCCAG8	8.42681e-89	0.875392	0.444	0.302	1.52374e-84	0	SDCCAG8
MICAL2	2.03283e-88	0.662368	0.617	0.473	3.67576e-84	0	MICAL2
RSRP1	3.38146e-88	0.41035	0.82	0.712	6.11436e-84	0	RSRP1
SP100	4.47058e-87	0.708635	0.591	0.46	8.0837e-83	0	SP100
BAIAP2L1	1.92252e-85	0.408166	0.861	0.754	3.4763e-81	0	BAIAP2L1
MCL1	1.96767e-84	0.706543	0.743	0.633	3.55794e-80	0	MCL1
TANC2	2.30017e-84	1.14812	0.352	0.221	4.15916e-80	0	TANC2
PCNX2	8.30795e-84	0.735877	0.531	0.399	1.50224e-79	0	PCNX2
SCEL	3.5849e-82	0.636135	0.576	0.435	6.48223e-78	0	SCEL
CLCF1	4.19718e-81	0.763962	0.563	0.431	7.58933e-77	0	CLCF1
SMOX	4.45543e-81	0.754336	0.519	0.391	8.05631e-77	0	SMOX
MRTFA	5.26895e-81	0.820118	0.489	0.361	9.52732e-77	0	MRTFA
UBA6	8.32333e-81	0.756507	0.551	0.423	1.50503e-76	0	UBA6
FLNA	4.22642e-80	0.473246	0.668	0.507	7.64222e-76	0	FLNA
VPS13A	5.06627e-80	0.683631	0.565	0.438	9.16083e-76	0	VPS13A
LRBA	8.4265e-80	0.558074	0.641	0.514	1.52368e-75	0	LRBA
MVB12B	8.83881e-80	1.1203	0.321	0.195	1.59823e-75	0	MVB12B
LAMB2	1.66889e-78	0.456434	0.748	0.629	3.01768e-74	0	LAMB2
MST1R	2.43102e-78	0.485334	0.738	0.611	4.39577e-74	0	MST1R
TTLL3	2.74211e-78	0.568914	0.609	0.47	4.95829e-74	0	TTLL3
SKIL	1.98176e-76	1.22151	0.325	0.206	3.58342e-72	0	SKIL
EPHA2	6.06043e-76	0.337045	0.923	0.82	1.09585e-71	0	EPHA2
EGR1	1.33116e-75	0.931982	0.499	0.381	2.407e-71	0	EGR1
TRAPPC9	4.43007e-75	0.436493	0.773	0.644	8.01045e-71	0	TRAPPC9
MAP4	8.86674e-75	0.444234	0.785	0.668	1.60328e-70	0	MAP4
EHBP1	7.4782e-74	0.514062	0.682	0.557	1.35221e-69	0	EHBP1
FNDC3B	2.43458e-73	0.416962	0.757	0.639	4.4022e-69	0	FNDC3B
MFNG	3.0054e-73	0.873076	0.387	0.258	5.43436e-69	0	MFNG
BICD1	7.03121e-73	0.7078	0.501	0.374	1.27138e-68	0	BICD1
TCIRG1	1.45186e-72	0.48463	0.672	0.548	2.62526e-68	0	TCIRG1
SLC12A4	7.34854e-72	0.609526	0.55	0.424	1.32876e-67	0	SLC12A4
WSB1	1.59622e-71	0.39711	0.801	0.681	2.88628e-67	0	WSB1
UACA	7.78239e-71	0.707951	0.566	0.45	1.40721e-66	0	UACA
RASA1	2.44517e-70	0.53699	0.665	0.55	4.42135e-66	0	RASA1
PTPN14	2.74959e-70	0.77211	0.469	0.347	4.97181e-66	0	PTPN14
FAXDC2	3.99124e-70	1.29816	0.279	0.168	7.21696e-66	0	FAXDC2
FOS	1.24715e-69	0.791558	0.691	0.627	2.2551e-65	0	FOS
ITGB4	1.39472e-69	0.371281	0.91	0.79	2.52193e-65	0	ITGB4
CYTH2	4.07212e-69	0.412639	0.773	0.674	7.36321e-65	0	CYTH2
SMURF2	1.30821e-68	0.854264	0.446	0.327	2.36551e-64	0	SMURF2
TBC1D19	1.70375e-68	1.06293	0.335	0.222	3.08072e-64	0	TBC1D19
DDX5	2.35172e-68	0.401544	0.792	0.696	4.25238e-64	0	DDX5
NPSR1	1.58744e-67	0.502718	0.745	0.629	2.87041e-63	0	NPSR1
AMT	1.65614e-67	0.907879	0.373	0.254	2.99463e-63	0	AMT
KCP	2.77387e-67	0.760377	0.419	0.295	5.01571e-63	0	KCP
OGT	3.74479e-67	0.418963	0.732	0.628	6.77132e-63	0	OGT
NEK7	4.15342e-67	0.59273	0.607	0.49	7.51022e-63	0	NEK7
KLHL25	8.88679e-67	0.826892	0.42	0.302	1.60691e-62	0	KLHL25
ZDHHC21	2.16287e-66	0.949041	0.375	0.26	3.91091e-62	0	ZDHHC21
PMEPA1	3.18908e-66	0.340455	0.804	0.629	5.76649e-62	0	PMEPA1
IRF7	3.45634e-66	0.605075	0.605	0.486	6.24976e-62	0	IRF7
TNFRSF11B	3.63091e-66	1.22813	0.342	0.228	6.56542e-62	0	TNFRSF11B
ZNF518A	4.12918e-66	0.613305	0.563	0.445	7.46637e-62	0	ZNF518A
ANKLE2	1.11935e-65	0.40667	0.742	0.623	2.024e-61	0	ANKLE2
IFI44L	3.22157e-65	1.08774	0.424	0.307	5.82525e-61	0	IFI44L
KRT15	4.01876e-65	0.568254	0.6	0.477	7.26672e-61	0	KRT15
MELTF	6.69485e-65	0.485916	0.673	0.548	1.21056e-60	0	MELTF
KIF13B	1.10861e-64	0.575371	0.652	0.546	2.00458e-60	0	KIF13B
ZBTB1	5.72307e-64	0.618888	0.542	0.428	1.03485e-59	0	ZBTB1
TIA1	1.41626e-63	0.513785	0.616	0.505	2.56088e-59	0	TIA1
PTK2B	1.52857e-63	0.66674	0.475	0.356	2.76397e-59	0	PTK2B
PIEZO1	2.22542e-63	0.537896	0.625	0.515	4.024e-59	0	PIEZO1
SAMD9L	2.38847e-63	1.29475	0.268	0.164	4.31883e-59	0	SAMD9L
TBC1D2B	2.91732e-63	0.651779	0.55	0.441	5.2751e-59	0	TBC1D2B
SVIL	1.2477e-62	0.737898	0.443	0.327	2.25609e-58	0	SVIL
RHOB	2.58363e-62	0.258507	0.911	0.823	4.67172e-58	0	RHOB
ADA	4.58224e-62	1.25534	0.264	0.161	8.28562e-58	0	ADA
SLMAP	7.81526e-62	0.587879	0.551	0.442	1.41315e-57	0	SLMAP
ALG13	9.52708e-62	0.63949	0.501	0.388	1.72269e-57	0	ALG13
CNKSR1	1.66655e-61	0.584555	0.525	0.407	3.01345e-57	0	CNKSR1
CCDC88B	7.29757e-61	0.679126	0.402	0.28	1.31955e-56	0	CCDC88B
VCAN	7.88234e-61	1.46172	0.21	0.113	1.42528e-56	0	VCAN
2025-03-07	1.10066e-60	0.400403	0.736	0.629	1.99021e-56	0	2025-03-07
GALNT10	3.38012e-60	0.734338	0.467	0.358	6.11194e-56	0	GALNT10
CCDC50	3.47234e-60	0.427448	0.674	0.565	6.27869e-56	0	CCDC50
OBSCN	3.88555e-60	1.27941	0.219	0.121	7.02586e-56	0	OBSCN
JUN	7.34692e-60	0.396864	0.775	0.688	1.32847e-55	0	JUN
PON2	9.21074e-60	0.589682	0.577	0.466	1.66549e-55	0	PON2
TRIM16	2.13334e-59	0.839979	0.413	0.308	3.85751e-55	0	TRIM16
DMTF1	1.83419e-58	0.561581	0.521	0.403	3.31658e-54	0	DMTF1
FRMD6	1.96247e-58	0.800105	0.421	0.309	3.54855e-54	0	FRMD6
ANXA3	2.38411e-58	0.435558	0.719	0.614	4.31095e-54	0	ANXA3
PLEKHG5	3.21937e-58	0.497135	0.513	0.391	5.82127e-54	0	PLEKHG5
DMWD	3.51438e-58	0.575949	0.525	0.413	6.3547e-54	0	DMWD
OSBPL7	2.93102e-57	0.687557	0.427	0.314	5.29986e-53	0	OSBPL7
BLACAT1	4.91574e-57	0.695351	0.432	0.321	8.88864e-53	0	BLACAT1
CLSTN3	5.35171e-57	0.626139	0.472	0.359	9.67696e-53	0	CLSTN3
CTNND1	1.25864e-56	0.328878	0.862	0.779	2.27588e-52	0	CTNND1
ANGPTL4	1.31197e-56	0.809268	0.565	0.462	2.37231e-52	0	ANGPTL4
ARHGEF18	2.52084e-56	0.618611	0.509	0.403	4.55819e-52	0	ARHGEF18
NUMB	2.89001e-56	0.584385	0.54	0.439	5.22572e-52	0	NUMB
HOXB3	6.3639e-56	0.772825	0.425	0.319	1.15072e-51	0	HOXB3
ZMYM2	7.71967e-56	0.456046	0.644	0.545	1.39587e-51	0	ZMYM2
ZNF117	7.8722e-56	1.56022	0.135	0.061	1.42345e-51	0	ZNF117
HMGA2	3.07619e-55	0.565854	0.525	0.417	5.56236e-51	0	HMGA2
CCDC7	3.45485e-55	0.874714	0.343	0.238	6.24706e-51	0	CCDC7
ACAD11	8.77017e-55	0.895226	0.337	0.234	1.58582e-50	0	ACAD11
ULK4	9.10446e-55	0.754144	0.396	0.29	1.64627e-50	0	ULK4
RBM6	1.17239e-54	0.40144	0.654	0.546	2.11991e-50	0	RBM6
KHDC4	1.35226e-54	0.428162	0.639	0.53	2.44516e-50	0	KHDC4
FSTL3	1.55967e-54	0.578357	0.508	0.392	2.82019e-50	0	FSTL3
ERRFI1	1.96935e-54	0.560533	0.685	0.591	3.56098e-50	0	ERRFI1
HAPLN3	3.37386e-54	0.931402	0.353	0.25	6.10061e-50	0	HAPLN3
GOLGA8B	6.92475e-54	1.08183	0.262	0.166	1.25213e-49	0	GOLGA8B
SH3RF2	9.82383e-54	0.411424	0.725	0.623	1.77634e-49	0	SH3RF2
MTMR11	2.35565e-53	0.48591	0.566	0.46	4.25949e-49	0	MTMR11
AGMO	3.88559e-53	1.33602	0.158	0.078	7.02592e-49	0	AGMO
SCO2	3.92365e-53	0.852921	0.376	0.274	7.09475e-49	0	SCO2
CNPPD1	7.71765e-53	0.567801	0.524	0.421	1.39551e-48	0	CNPPD1
ATP2B4	1.2979e-52	0.49223	0.587	0.476	2.34686e-48	0	ATP2B4
CRLS1	2.23223e-52	0.692925	0.457	0.361	4.03632e-48	0	CRLS1
ELL2	3.11922e-52	0.748128	0.418	0.319	5.64018e-48	0	ELL2
NLRP1	4.17393e-52	0.660864	0.441	0.335	7.5473e-48	0	NLRP1
FZR1	4.8955e-51	0.430176	0.634	0.534	8.85204e-47	0	FZR1
MAP3K1	6.30972e-51	0.682367	0.393	0.291	1.14092e-46	0	MAP3K1
TTC3	8.37851e-51	0.50492	0.55	0.452	1.515e-46	0	TTC3
BIRC6	1.18878e-50	0.563061	0.529	0.434	2.14955e-46	0	BIRC6
GOSR2	1.20172e-50	0.636693	0.455	0.357	2.17295e-46	0	GOSR2
PRR5L	1.45771e-50	0.840272	0.319	0.218	2.63583e-46	0	PRR5L
ARSA	2.65314e-50	0.615193	0.451	0.351	4.79741e-46	0	ARSA
AC015871.1	5.12206e-50	1.29001	0.177	0.096	9.26171e-46	0	AC015871.1
ADAM19	5.34671e-50	1.11772	0.243	0.153	9.66792e-46	0	ADAM19
ZNF83	1.34047e-49	0.446445	0.594	0.493	2.42384e-45	0	ZNF83
NFAT5	1.50137e-49	0.464844	0.563	0.459	2.71478e-45	0	NFAT5
PLEKHN1	1.97514e-49	0.521567	0.467	0.359	3.57144e-45	0	PLEKHN1
ZNF532	3.36593e-49	0.549713	0.518	0.422	6.08628e-45	0	ZNF532
P2RY2	4.10719e-49	0.777199	0.39	0.291	7.42662e-45	0	P2RY2
COL17A1	5.13083e-49	0.254083	0.944	0.838	9.27757e-45	0	COL17A1
ADAMTS7	5.6502e-49	1.48979	0.134	0.064	1.02167e-44	0	ADAMTS7
MYL6	8.92128e-49	0.406236	0.666	0.546	1.61315e-44	0	MYL6
DSC2	1.50057e-48	0.698236	0.464	0.369	2.71333e-44	0	DSC2
PCDH7	1.78396e-48	0.996772	0.324	0.232	3.22576e-44	0	PCDH7
ENTPD4	2.435e-48	0.523101	0.483	0.382	4.40298e-44	0	ENTPD4
MIA2	2.46825e-48	0.565552	0.519	0.425	4.46309e-44	0	MIA2
CHST15	3.3202e-48	0.825262	0.336	0.241	6.00359e-44	0	CHST15
ARHGAP45	5.52594e-48	0.664348	0.375	0.271	9.992e-44	0	ARHGAP45
ITGA3	1.56889e-47	0.272794	0.898	0.764	2.83686e-43	0	ITGA3
RESF1	2.31617e-47	0.726657	0.447	0.353	4.18811e-43	0	RESF1
CACNB3	2.33406e-47	0.534148	0.498	0.402	4.22045e-43	0	CACNB3
INTS6	3.22892e-47	0.852395	0.353	0.261	5.83854e-43	0	INTS6
ABLIM2	5.49502e-47	0.861616	0.297	0.202	9.9361e-43	0	ABLIM2
ANKRD10	6.33708e-47	0.298016	0.824	0.73	1.14587e-42	0	ANKRD10
ARHGAP21	8.66432e-47	0.578042	0.496	0.406	1.56668e-42	0	ARHGAP21
CLK1	8.92331e-47	0.382256	0.632	0.536	1.61351e-42	0	CLK1
TPM4	9.00527e-47	0.582318	0.495	0.39	1.62833e-42	0	TPM4
DST	9.77257e-47	0.515761	0.55	0.461	1.76708e-42	0	DST
TRAPPC10	2.81808e-46	0.505811	0.544	0.456	5.09564e-42	0	TRAPPC10
SLC38A2	6.35177e-46	0.566632	0.539	0.445	1.14853e-41	0	SLC38A2
PLK3	6.64843e-46	0.722935	0.411	0.317	1.20217e-41	0	PLK3
ZNF337	7.48472e-46	0.831299	0.316	0.222	1.35339e-41	0	ZNF337
AP1S3	3.19392e-45	0.515267	0.608	0.53	5.77525e-41	0	AP1S3
ABCC3	1.08971e-44	0.281484	0.797	0.697	1.97042e-40	0	ABCC3
SUGP2	1.68882e-44	0.410215	0.622	0.528	3.05373e-40	0	SUGP2
LUC7L3	1.9948e-44	0.297135	0.802	0.713	3.607e-40	0	LUC7L3
TYMP	4.00006e-44	0.494368	0.56	0.462	7.2329e-40	0	TYMP
SLC22A3	4.1645e-44	1.17502	0.237	0.154	7.53025e-40	0	SLC22A3
CCDC9B	4.46882e-44	0.344065	0.589	0.48	8.08052e-40	0	CCDC9B
KLF2	4.48745e-44	0.590856	0.627	0.551	8.1142e-40	0	KLF2
PROM2	4.83844e-44	0.413235	0.635	0.549	8.74887e-40	0	PROM2
N4BP2L2	1.40558e-43	0.385234	0.609	0.52	2.54157e-39	0	N4BP2L2
PLXNA3	1.73643e-43	0.550088	0.443	0.348	3.13981e-39	0	PLXNA3
DOCK1	1.835e-43	0.447495	0.546	0.453	3.31804e-39	0	DOCK1
MAT2A	2.66641e-43	0.282705	0.875	0.792	4.8214e-39	0	MAT2A
LPCAT2	2.96576e-43	0.832677	0.372	0.285	5.36269e-39	0	LPCAT2
MARK3	7.00812e-43	0.368028	0.596	0.499	1.26721e-38	0	MARK3
CPLANE1	8.15033e-43	0.987597	0.25	0.166	1.47374e-38	0	CPLANE1
EPB41L4A	2.24029e-42	0.728067	0.354	0.265	4.0509e-38	0	EPB41L4A
EVI5	2.4895e-42	0.645527	0.428	0.341	4.50151e-38	0	EVI5
NAV1	2.60822e-42	1.01619	0.257	0.173	4.71617e-38	0	NAV1
RBM5	2.95765e-42	0.348041	0.61	0.517	5.34802e-38	0	RBM5
GRB10	3.26718e-42	0.987581	0.277	0.191	5.90772e-38	0	GRB10
ANTXR2	5.11138e-42	0.785803	0.392	0.306	9.2424e-38	0	ANTXR2
HBEGF	5.70756e-42	0.881	0.329	0.243	1.03204e-37	0	HBEGF
NPEPPS	9.08322e-42	0.320114	0.71	0.621	1.64243e-37	0	NPEPPS
USP6NL	9.88873e-42	0.615695	0.452	0.365	1.78808e-37	0	USP6NL
COX6B2	1.52087e-41	0.395713	0.459	0.355	2.75004e-37	0	COX6B2
FAM160A2	2.41612e-41	0.459245	0.561	0.477	4.36884e-37	0	FAM160A2
CTSA	2.48126e-41	0.549721	0.488	0.398	4.48661e-37	0	CTSA
EIF4G3	2.73462e-41	0.650722	0.415	0.329	4.94474e-37	0	EIF4G3
SEC14L2	3.16939e-41	0.602794	0.451	0.367	5.7309e-37	0	SEC14L2
ZNF638	3.39019e-41	0.423928	0.54	0.45	6.13015e-37	0	ZNF638
RBM25	3.71579e-41	0.338682	0.661	0.569	6.71889e-37	0	RBM25
NF1	4.35602e-41	0.505143	0.462	0.374	7.87655e-37	0	NF1
INPPL1	5.90694e-41	0.464668	0.517	0.429	1.06809e-36	0	INPPL1
BACH1	7.70439e-41	0.467963	0.568	0.483	1.39311e-36	0	BACH1
SEC31A	7.91614e-41	0.437935	0.537	0.45	1.4314e-36	0	SEC31A
EMP1	1.19748e-40	0.455364	0.722	0.613	2.16529e-36	0	EMP1
CDON	1.36712e-40	1.17959	0.206	0.128	2.47202e-36	0	CDON
PXN	3.12661e-40	0.352672	0.663	0.566	5.65354e-36	0	PXN
LRRN1	3.26328e-40	1.08951	0.268	0.188	5.90067e-36	0	LRRN1
PCDH1	3.90205e-40	0.320237	0.763	0.66	7.05569e-36	0	PCDH1
NPHP3	4.25597e-40	0.634636	0.393	0.302	7.69564e-36	0	NPHP3
MACF1	4.49846e-40	0.299856	0.79	0.7	8.13411e-36	0	MACF1
ACOT9	7.00565e-40	0.566935	0.447	0.363	1.26676e-35	0	ACOT9
CYP27C1	7.87002e-40	1.01434	0.239	0.159	1.42306e-35	0	CYP27C1
HECTD4	1.39653e-39	0.541579	0.466	0.382	2.52521e-35	0	HECTD4
KIF1B	1.51012e-39	0.592768	0.414	0.327	2.7306e-35	0	KIF1B
FRYL	2.29537e-39	0.448137	0.545	0.462	4.15049e-35	0	FRYL
WNT7A	2.73683e-39	0.565182	0.458	0.371	4.94873e-35	0	WNT7A
TINAGL1	2.92179e-39	0.351192	0.827	0.739	5.28319e-35	0	TINAGL1
LCAT	3.37831e-39	0.664729	0.352	0.263	6.10866e-35	0	LCAT
CPT1B	4.71168e-39	0.376021	0.553	0.455	8.51966e-35	0	CPT1B
IRF3	4.87791e-39	0.332024	0.69	0.606	8.82024e-35	0	IRF3
EMB	5.36291e-39	1.06665	0.256	0.18	9.69721e-35	0	EMB
EXOC4	6.8725e-39	0.412387	0.531	0.441	1.24269e-34	0	EXOC4
KCNJ15	1.22471e-38	1.49996	0.137	0.074	2.21452e-34	0	KCNJ15
TLR6	1.28706e-38	1.2121	0.172	0.102	2.32727e-34	0	TLR6
TRPM4	1.68997e-38	0.382893	0.618	0.53	3.0558e-34	0	TRPM4
FAM83A	1.70434e-38	0.60244	0.393	0.303	3.08179e-34	0	FAM83A
CHD9	6.00987e-38	0.730558	0.34	0.258	1.0867e-33	0	CHD9
CLDN4	8.89424e-38	0.30739	0.86	0.779	1.60826e-33	0	CLDN4
SHC1	2.20559e-37	0.608668	0.431	0.353	3.98815e-33	0	SHC1
CTNNB1	3.08952e-37	0.63925	0.411	0.333	5.58647e-33	0	CTNNB1
ARMH3	4.14813e-37	0.469728	0.495	0.412	7.50065e-33	0	ARMH3
LPP	5.64352e-37	0.544863	0.468	0.39	1.02046e-32	0	LPP
RNF19A	7.0821e-37	0.490531	0.492	0.412	1.28059e-32	0	RNF19A
STX16	7.30334e-37	0.374145	0.599	0.517	1.32059e-32	0	STX16
DUSP1	9.04399e-37	0.420343	0.582	0.505	1.63533e-32	0	DUSP1
UBA7	1.09928e-36	0.642527	0.397	0.313	1.98772e-32	0	UBA7
FER	1.34963e-36	0.353655	0.556	0.465	2.4404e-32	0	FER
ITPKC	2.16656e-36	0.642523	0.467	0.387	3.91757e-32	0	ITPKC
POGZ	2.33885e-36	0.462773	0.515	0.436	4.2291e-32	0	POGZ
ARHGAP5	3.02501e-36	0.489773	0.481	0.4	5.46982e-32	0	ARHGAP5
MEAK7	4.00001e-36	0.650698	0.373	0.293	7.23281e-32	0	MEAK7
BIRC7	4.2789e-36	1.33641	0.113	0.056	7.7371e-32	0	BIRC7
OGA	7.3433e-36	0.260452	0.741	0.662	1.32781e-31	0	OGA
CDRT1	7.9705e-36	1.09003	0.19	0.119	1.44123e-31	0	CDRT1
ZNF700	1.11491e-35	0.615356	0.361	0.278	2.01598e-31	0	ZNF700
STEAP2	1.19841e-35	0.70487	0.395	0.316	2.16697e-31	0	STEAP2
TRPV4	1.62661e-35	0.624516	0.334	0.247	2.94123e-31	0	TRPV4
ID1	2.95371e-35	0.426181	0.521	0.441	5.34089e-31	0	ID1
RNF213	3.68745e-35	0.475565	0.563	0.49	6.66766e-31	0	RNF213
HKDC1	4.53346e-35	0.510025	0.471	0.393	8.1974e-31	0	HKDC1
TMC6	1.02712e-34	0.467279	0.499	0.422	1.85723e-30	0	TMC6
PLEKHG3	1.07626e-34	0.461526	0.521	0.443	1.94609e-30	0	PLEKHG3
SNX29	1.08041e-34	0.666996	0.339	0.26	1.95359e-30	0	SNX29
MAPK8IP3	1.39809e-34	0.337744	0.579	0.493	2.52803e-30	0	MAPK8IP3
DNAH14	1.44815e-34	0.855982	0.268	0.191	2.61854e-30	0	DNAH14
IKBKB	1.59713e-34	0.288216	0.678	0.597	2.88793e-30	0	IKBKB
DDX60	1.67199e-34	0.674838	0.384	0.305	3.0233e-30	0	DDX60
NICN1	2.56564e-34	0.707243	0.309	0.228	4.63919e-30	0	NICN1
KCNC3	3.07239e-34	1.5322	0.089	0.041	5.5555e-30	0	KCNC3
C15orf48	3.19288e-34	0.700779	0.408	0.326	5.77336e-30	0	C15orf48
SEMA4C	3.32919e-34	0.812365	0.275	0.199	6.01983e-30	0	SEMA4C
SLC23A3	4.65364e-34	0.712744	0.282	0.201	8.41471e-30	0	SLC23A3
GPATCH2L	5.12648e-34	0.350291	0.612	0.532	9.26969e-30	0	GPATCH2L
SYNPO	5.32072e-34	0.531282	0.434	0.353	9.62092e-30	0	SYNPO
FCHO2	5.99261e-34	0.490718	0.454	0.374	1.08358e-29	0	FCHO2
CDC42SE1	6.60401e-34	0.300401	0.616	0.533	1.19414e-29	0	CDC42SE1
TTC14	2.02234e-33	0.494302	0.415	0.332	3.65679e-29	0	TTC14
INPP5F	2.3235e-33	0.634165	0.386	0.31	4.20135e-29	0	INPP5F
TNFRSF25	3.28215e-33	0.399487	0.434	0.344	5.93478e-29	0	TNFRSF25
KDM5B	5.20324e-33	0.366641	0.533	0.457	9.40849e-29	0	KDM5B
OSMR	6.17474e-33	0.419887	0.522	0.447	1.11652e-28	0	OSMR
WASHC4	8.57306e-33	0.490001	0.468	0.396	1.55018e-28	0	WASHC4
CLSTN1	9.33805e-33	0.339691	0.663	0.571	1.68851e-28	0	CLSTN1
NPLOC4	9.48795e-33	0.332609	0.596	0.523	1.71561e-28	0	NPLOC4
DLG1	1.04804e-32	0.476474	0.502	0.429	1.89506e-28	0	DLG1
TUBGCP6	1.0804e-32	0.449576	0.469	0.391	1.95358e-28	0	TUBGCP6
RAB3GAP1	1.29127e-32	0.58569	0.401	0.327	2.33488e-28	0	RAB3GAP1
ZFC3H1	1.67792e-32	0.314878	0.581	0.502	3.03401e-28	0	ZFC3H1
ITSN2	2.15991e-32	0.776255	0.282	0.208	3.90554e-28	0	ITSN2
PWWP3A	2.19e-32	0.388591	0.522	0.44	3.95995e-28	0	PWWP3A
IGSF9B	2.33293e-32	1.03715	0.218	0.145	4.2184e-28	0	IGSF9B
FRMD5	2.57322e-32	0.795497	0.283	0.209	4.65289e-28	0	FRMD5
PHC1	2.77083e-32	0.790564	0.288	0.213	5.01022e-28	0	PHC1
CAPNS2	3.38824e-32	1.68281	0.077	0.034	6.12661e-28	0	CAPNS2
CARD10	4.33831e-32	0.346622	0.569	0.486	7.84453e-28	0	CARD10
USP48	4.41341e-32	0.396455	0.529	0.454	7.98032e-28	0	USP48
GABBR1	9.57463e-32	0.728075	0.211	0.138	1.73129e-27	0	GABBR1
WNT10A	1.33652e-31	0.409208	0.52	0.436	2.41669e-27	0	WNT10A
TGM2	1.44558e-31	0.423166	0.51	0.419	2.6139e-27	0	TGM2
2025-03-06	1.45291e-31	0.377166	0.548	0.471	2.62715e-27	0	2025-03-06
ADPGK	1.47749e-31	0.590074	0.387	0.315	2.6716e-27	0	ADPGK
USH1C	1.7542e-31	0.283341	0.636	0.559	3.17194e-27	0	USH1C
LRCH1	2.8922e-31	0.528329	0.423	0.352	5.22967e-27	0	LRCH1
DIP2B	3.48634e-31	0.59164	0.391	0.319	6.304e-27	0	DIP2B
MICAL1	3.95766e-31	0.802231	0.251	0.179	7.15624e-27	0	MICAL1
SMAD3	4.02349e-31	0.278271	0.765	0.69	7.27527e-27	0	SMAD3
SMIM5	4.42747e-31	0.601358	0.287	0.208	8.00576e-27	0	SMIM5
MKLN1	6.5945e-31	0.407197	0.48	0.406	1.19242e-26	0	MKLN1
CCDC14	7.00792e-31	0.353879	0.548	0.466	1.26717e-26	0	CCDC14
PCED1B	8.80681e-31	1.1047	0.154	0.093	1.59245e-26	0	PCED1B
WNK1	9.95167e-31	0.385413	0.6	0.534	1.79946e-26	0	WNK1
NKTR	1.23109e-30	0.282274	0.653	0.575	2.22606e-26	0	NKTR
ATG16L1	1.68262e-30	0.584671	0.385	0.316	3.04251e-26	0	ATG16L1
ECPAS	1.70834e-30	0.439181	0.497	0.426	3.08902e-26	0	ECPAS
SLC35A3	3.04901e-30	0.525804	0.431	0.362	5.51323e-26	0	SLC35A3
DMRTA1	3.29542e-30	0.977489	0.167	0.103	5.95878e-26	0	DMRTA1
DOCK7	3.30063e-30	0.574686	0.352	0.279	5.96821e-26	0	DOCK7
FERMT1	3.41616e-30	0.585054	0.454	0.388	6.1771e-26	0	FERMT1
RIPOR1	3.7723e-30	0.762599	0.29	0.221	6.82108e-26	0	RIPOR1
CHD3	3.89882e-30	0.523023	0.42	0.347	7.04984e-26	0	CHD3
UBE3C	4.05199e-30	0.35649	0.612	0.541	7.32681e-26	0	UBE3C
ADAM28	6.88098e-30	0.478295	0.468	0.399	1.24422e-25	0	ADAM28
LIF	6.99043e-30	0.351008	0.673	0.604	1.26401e-25	0	LIF
TUFT1	7.45695e-30	0.402512	0.481	0.408	1.34837e-25	0	TUFT1
LOXL4	7.99908e-30	0.7004	0.396	0.322	1.44639e-25	0	LOXL4
AP1S2	1.26215e-29	1.34267	0.174	0.114	2.28221e-25	0	AP1S2
VSIG10	1.46544e-29	0.554605	0.417	0.352	2.64981e-25	0	VSIG10
AP1G2	2.15764e-29	0.33969	0.542	0.471	3.90144e-25	0	AP1G2
SPG21	2.30519e-29	0.567723	0.389	0.318	4.16824e-25	0	SPG21
ANO1	2.8102e-29	0.272426	0.717	0.625	5.0814e-25	0	ANO1
FHOD3	4.95423e-29	1.10991	0.156	0.098	8.95823e-25	0	FHOD3
CELSR1	5.04776e-29	0.38073	0.538	0.471	9.12736e-25	0	CELSR1
NEURL1B	5.07138e-29	0.913207	0.245	0.179	9.17006e-25	0	NEURL1B
EFNB2	6.10495e-29	0.374962	0.559	0.475	1.1039e-24	0	EFNB2
NHEJ1	7.36929e-29	0.746576	0.249	0.179	1.33251e-24	0	NHEJ1
CELF1	8.50578e-29	0.330148	0.602	0.538	1.53801e-24	0	CELF1
FAM227A	1.2474e-28	0.789685	0.217	0.149	2.25555e-24	0	FAM227A
HOXC9	1.55249e-28	0.664294	0.279	0.207	2.80722e-24	0	HOXC9
PVR	1.56432e-28	0.530786	0.43	0.364	2.8286e-24	0	PVR
ZBTB38	1.71206e-28	0.713531	0.328	0.265	3.09575e-24	0	ZBTB38
ATXN7L1	1.8633e-28	0.372341	0.437	0.365	3.36923e-24	0	ATXN7L1
FARP1	2.22755e-28	0.471736	0.436	0.367	4.02786e-24	0	FARP1
PHKB	2.61916e-28	0.620105	0.335	0.268	4.73596e-24	0	PHKB
PSORS1C1	2.8507e-28	1.21462	0.138	0.083	5.15463e-24	0	PSORS1C1
ZNF69	3.91146e-28	0.794211	0.236	0.169	7.0727e-24	0	ZNF69
CLOCK	4.41684e-28	0.72393	0.328	0.263	7.98653e-24	0	CLOCK
MPV17	7.07214e-28	0.621907	0.366	0.301	1.27879e-23	0	MPV17
AFAP1L2	7.69285e-28	0.561581	0.409	0.347	1.39102e-23	0	AFAP1L2
MOGS	8.28979e-28	0.532348	0.408	0.344	1.49896e-23	0	MOGS
LRCH3	8.78059e-28	0.414557	0.445	0.375	1.58771e-23	0	LRCH3
PADI3	1.1942e-27	1.73165	0.051	0.02	2.15935e-23	0	PADI3
THADA	1.20232e-27	0.604621	0.362	0.295	2.17403e-23	0	THADA
BCAR3	1.93788e-27	0.557569	0.368	0.301	3.50407e-23	0	BCAR3
USP35	2.27759e-27	0.718689	0.243	0.175	4.11834e-23	0	USP35
RUFY1	2.67249e-27	0.515771	0.392	0.327	4.8324e-23	0	RUFY1
HOXB4	2.76558e-27	0.469653	0.362	0.289	5.00072e-23	0	HOXB4
YTHDC2	3.73489e-27	0.622463	0.328	0.261	6.75343e-23	0	YTHDC2
RABGGTB	4.11306e-27	0.498596	0.527	0.455	7.43723e-23	0	RABGGTB
HPS4	4.59492e-27	0.407166	0.468	0.402	8.30853e-23	0	HPS4
KLF7	5.06075e-27	0.492673	0.417	0.352	9.15085e-23	0	KLF7
ATXN2L	5.29045e-27	0.444859	0.46	0.397	9.5662e-23	0	ATXN2L
GTF2I	6.53465e-27	0.44038	0.41	0.341	1.1816e-22	0	GTF2I
EPHA4	1.00686e-26	0.790925	0.272	0.208	1.82061e-22	0	EPHA4
TMEM184A	1.127e-26	0.397577	0.425	0.351	2.03784e-22	0	TMEM184A
RGL3	1.17596e-26	0.329641	0.468	0.389	2.12638e-22	0	RGL3
SLC38A5	1.22711e-26	0.510569	0.451	0.387	2.21887e-22	0	SLC38A5
TGFBR2	2.13743e-26	0.290045	0.694	0.616	3.86491e-22	0	TGFBR2
DECR1	2.76701e-26	0.673229	0.319	0.255	5.00332e-22	0	DECR1
SLC22A15	2.97275e-26	0.799587	0.234	0.169	5.37533e-22	0	SLC22A15
IDUA	3.46188e-26	0.415151	0.38	0.305	6.25977e-22	0	IDUA
RNF215	3.49891e-26	0.847611	0.234	0.171	6.32672e-22	0	RNF215
NINL	3.62425e-26	0.695936	0.27	0.203	6.55337e-22	0	NINL
TMEM165	4.03227e-26	0.478402	0.436	0.375	7.29114e-22	0	TMEM165
ADGRG1	4.05247e-26	0.296872	0.666	0.573	7.32768e-22	0	ADGRG1
ZNF224	4.58909e-26	0.637052	0.266	0.198	8.298e-22	0	ZNF224
ATP9B	4.87007e-26	0.512222	0.404	0.338	8.80606e-22	0	ATP9B
ZFYVE16	7.81279e-26	0.626498	0.313	0.248	1.41271e-21	0	ZFYVE16
LHB	9.11667e-26	1.39127	0.076	0.037	1.64848e-21	0	LHB
FRAS1	9.47074e-26	0.698526	0.309	0.247	1.7125e-21	0	FRAS1
NIPAL2	1.22718e-25	0.712895	0.286	0.224	2.21898e-21	0	NIPAL2
ZNF655	1.32189e-25	0.407477	0.48	0.418	2.39023e-21	0	ZNF655
IL18	1.50567e-25	0.6887	0.331	0.27	2.72256e-21	0	IL18
PARP9	2.40299e-25	0.425465	0.455	0.394	4.34508e-21	0	PARP9
EOGT	2.67894e-25	0.6205	0.35	0.289	4.84406e-21	0	EOGT
CHD2	3.11481e-25	0.305317	0.604	0.533	5.6322e-21	0	CHD2
LAG3	3.44483e-25	0.733296	0.212	0.148	6.22895e-21	0	LAG3
VEZT	9.09301e-25	0.606169	0.356	0.297	1.6442e-20	0	VEZT
SPIN1	9.52863e-25	0.413851	0.461	0.401	1.72297e-20	0	SPIN1
PARP14	1.15237e-24	0.518441	0.446	0.389	2.08372e-20	0	PARP14
STRA6	1.21229e-24	1.44961	0.06	0.026	2.19206e-20	0	STRA6
SLC29A1	1.25328e-24	0.921535	0.219	0.16	2.26619e-20	0	SLC29A1
BTBD19	1.60494e-24	0.933215	0.174	0.117	2.90205e-20	0	BTBD19
STRN3	1.98594e-24	0.500079	0.383	0.322	3.59097e-20	0	STRN3
DYNC1I2	2.4212e-24	0.378484	0.477	0.417	4.37801e-20	0	DYNC1I2
EPB41L1	2.78427e-24	0.320866	0.578	0.514	5.03451e-20	0	EPB41L1
PPP1R14B	3.2458e-24	0.69414	0.291	0.233	5.86905e-20	0	PPP1R14B
PCGF2	3.44599e-24	0.437838	0.404	0.34	6.23104e-20	0	PCGF2
SEC24B	4.49072e-24	0.58082	0.335	0.275	8.12012e-20	0	SEC24B
MYOM3	5.10217e-24	0.689912	0.292	0.231	9.22575e-20	0	MYOM3
ZNF841	5.1472e-24	0.572804	0.266	0.2	9.30718e-20	0	ZNF841
FBXL2	5.22952e-24	0.589042	0.298	0.233	9.45602e-20	0	FBXL2
ARHGAP12	5.35112e-24	0.25894	0.629	0.563	9.6759e-20	0	ARHGAP12
ZNF121	8.1417e-24	0.424773	0.44	0.382	1.47218e-19	0	ZNF121
LTB4R	8.29649e-24	0.628423	0.296	0.233	1.50017e-19	0	LTB4R
PRKY	8.73162e-24	0.976053	0.137	0.085	1.57885e-19	0	PRKY
PAQR5	8.95144e-24	0.868139	0.231	0.173	1.6186e-19	0	PAQR5
PPFIBP1	9.59212e-24	0.430161	0.372	0.305	1.73445e-19	0	PPFIBP1
DMXL2	9.62508e-24	0.619409	0.321	0.259	1.74041e-19	0	DMXL2
ARFGAP3	1.67453e-23	0.406507	0.436	0.377	3.02789e-19	0	ARFGAP3
SPG11	2.61059e-23	0.385139	0.457	0.397	4.72047e-19	0	SPG11
FAM228B	2.64922e-23	1.44465	0.083	0.044	4.79033e-19	0	FAM228B
SHC3	3.25332e-23	1.26593	0.08	0.041	5.88266e-19	0	SHC3
STAT2	3.33916e-23	0.54429	0.346	0.283	6.03787e-19	0	STAT2
RASA2	3.3484e-23	0.446799	0.406	0.346	6.05458e-19	0	RASA2
SPACA6	3.98689e-23	0.542521	0.293	0.227	7.20909e-19	0	SPACA6
MYO1D	4.27916e-23	0.366473	0.529	0.473	7.73757e-19	0	MYO1D
CKLF	4.28671e-23	0.433364	0.476	0.412	7.75122e-19	0	CKLF
TRPC1	4.38113e-23	1.04199	0.138	0.088	7.92196e-19	0	TRPC1
EPB41	4.99589e-23	0.673992	0.268	0.208	9.03356e-19	0	EPB41
CDC42BPB	6.1284e-23	0.261045	0.592	0.528	1.10814e-18	0	CDC42BPB
ANKAR	6.23381e-23	1.10147	0.139	0.089	1.1272e-18	0	ANKAR
MET	7.14976e-23	0.347329	0.537	0.48	1.29282e-18	0	MET
TRANK1	9.13196e-23	1.06996	0.136	0.087	1.65124e-18	0	TRANK1
USP4	1.12814e-22	0.371418	0.427	0.364	2.03991e-18	0	USP4
WBP1	1.24436e-22	0.640209	0.286	0.225	2.25004e-18	0	WBP1
ETS1	1.31822e-22	0.589336	0.346	0.287	2.38361e-18	0	ETS1
PARP15	1.55349e-22	1.00803	0.142	0.091	2.80902e-18	0	PARP15
TNFAIP2	1.61668e-22	0.404836	0.517	0.448	2.92327e-18	0	TNFAIP2
SH2D4A	2.4239e-22	0.501543	0.411	0.358	4.38289e-18	0	SH2D4A
SLC7A6	2.63128e-22	0.750309	0.252	0.194	4.75788e-18	0	SLC7A6
CDC42BPA	3.44395e-22	0.336352	0.525	0.467	6.22736e-18	0	CDC42BPA
AFF1	4.26233e-22	0.452649	0.414	0.36	7.70714e-18	0	AFF1
SF3B4	4.46103e-22	0.456227	0.385	0.326	8.06643e-18	0	SF3B4
RTL8C	4.82119e-22	0.677156	0.289	0.233	8.71767e-18	0	RTL8C
ZNF862	4.88244e-22	0.473792	0.308	0.243	8.82843e-18	0	ZNF862
USP54	5.54776e-22	0.477145	0.372	0.312	1.00315e-17	0	USP54
MYSM1	5.69909e-22	0.386325	0.417	0.357	1.03051e-17	0	MYSM1
ACAA2	6.36426e-22	0.607295	0.352	0.295	1.15079e-17	0	ACAA2
SPATS2	6.45856e-22	0.489375	0.381	0.324	1.16784e-17	0	SPATS2
PCGF3	6.67635e-22	0.387773	0.452	0.395	1.20722e-17	0	PCGF3
RABGAP1L	7.13603e-22	0.266887	0.616	0.56	1.29034e-17	0	RABGAP1L
ARL16	8.80309e-22	0.427006	0.396	0.335	1.59177e-17	0	ARL16
UBR2	1.11085e-21	0.500544	0.321	0.26	2.00864e-17	0	UBR2
ITCH	1.25846e-21	0.344561	0.447	0.392	2.27555e-17	0	ITCH
SUPT20H	1.25935e-21	0.543017	0.349	0.294	2.27716e-17	0	SUPT20H
INPP5B	1.35811e-21	0.478293	0.359	0.303	2.45573e-17	0	INPP5B
KDM4C	1.54116e-21	0.290849	0.544	0.485	2.78673e-17	0	KDM4C
CHFR	1.6241e-21	0.567497	0.291	0.231	2.9367e-17	0	CHFR
YPEL2	1.76029e-21	0.798547	0.196	0.141	3.18295e-17	0	YPEL2
DAPK1	2.75613e-21	0.317908	0.661	0.615	4.98363e-17	0	DAPK1
RASAL1	3.62401e-21	0.500526	0.345	0.286	6.55294e-17	0	RASAL1
MON2	3.87992e-21	0.409729	0.407	0.351	7.01568e-17	0	MON2
RASSF10	4.16466e-21	0.846969	0.194	0.14	7.53054e-17	0	RASSF10
MACC1	4.79711e-21	0.281776	0.629	0.569	8.67413e-17	0	MACC1
LTBP4	4.94122e-21	0.298161	0.498	0.437	8.93472e-17	0	LTBP4
RCE1	5.25405e-21	0.776751	0.227	0.171	9.50038e-17	0	RCE1
ZFHX3	5.93441e-21	0.791967	0.264	0.212	1.07306e-16	0	ZFHX3
ANKIB1	6.23123e-21	0.531443	0.32	0.265	1.12673e-16	0	ANKIB1
SEMA3C	6.91344e-21	0.552733	0.348	0.291	1.25009e-16	0	SEMA3C
PLA2R1	7.86314e-21	0.499184	0.311	0.249	1.42181e-16	0	PLA2R1
CDHR5	9.07208e-21	0.688484	0.251	0.195	1.64041e-16	0	CDHR5
CD47	1.17794e-20	0.299492	0.59	0.525	2.12995e-16	0	CD47
ZC3HAV1	1.30975e-20	0.515629	0.4	0.353	2.3683e-16	0	ZC3HAV1
FOSB	1.51883e-20	1.53231	0.184	0.133	2.74635e-16	0	FOSB
TASOR2	1.65969e-20	0.612465	0.317	0.264	3.00106e-16	0	TASOR2
PLXDC1	1.77538e-20	1.41599	0.055	0.026	3.21024e-16	0	PLXDC1
TNFRSF6B	2.50123e-20	0.523445	0.363	0.305	4.52272e-16	0	TNFRSF6B
CDC16	2.54379e-20	0.376754	0.444	0.391	4.59969e-16	0	CDC16
HOXB9	2.87236e-20	0.93618	0.146	0.098	5.1938e-16	0	HOXB9
ABCD4	3.18407e-20	0.702599	0.224	0.17	5.75744e-16	0	ABCD4
CBX8	3.5955e-20	0.500044	0.339	0.282	6.50138e-16	0	CBX8
SNX19	3.61176e-20	0.441981	0.421	0.37	6.53078e-16	0	SNX19
PARP8	3.71831e-20	0.694731	0.231	0.176	6.72344e-16	0	PARP8
GBP3	3.93885e-20	0.776692	0.209	0.155	7.12222e-16	0	GBP3
TUT7	5.07949e-20	0.28423	0.528	0.477	9.18473e-16	0	TUT7
CLEC18C	5.85714e-20	1.9262	0.03	0.01	1.05909e-15	0	CLEC18C
ARMC9	5.87841e-20	0.646913	0.228	0.172	1.06293e-15	0	ARMC9
NFATC2IP	6.08686e-20	0.349449	0.488	0.434	1.10063e-15	0	NFATC2IP
C3orf67	6.81663e-20	0.695646	0.291	0.24	1.23258e-15	0	C3orf67
EIF2AK2	7.53164e-20	0.365757	0.455	0.4	1.36187e-15	0	EIF2AK2
WDR6	8.43403e-20	0.318376	0.481	0.429	1.52504e-15	0	WDR6
CENPT	8.49926e-20	0.426653	0.376	0.319	1.53684e-15	0	CENPT
SLC35F5	8.81009e-20	0.389341	0.452	0.398	1.59304e-15	0	SLC35F5
VPS13C	9.37234e-20	0.337117	0.45	0.395	1.69471e-15	0	VPS13C
DYNC2H1	1.04143e-19	0.573843	0.25	0.192	1.88311e-15	0	DYNC2H1
LYST	1.09599e-19	0.621571	0.307	0.254	1.98176e-15	0	LYST
SNX14	1.11074e-19	0.67163	0.277	0.224	2.00844e-15	0	SNX14
CLEC16A	2.0139e-19	0.551649	0.318	0.266	3.64153e-15	0	CLEC16A
USO1	2.05911e-19	0.356527	0.436	0.384	3.72328e-15	0	USO1
VPS9D1	2.18658e-19	0.460876	0.296	0.236	3.95377e-15	0	VPS9D1
TBL1XR1	2.38827e-19	0.427773	0.432	0.387	4.31848e-15	0	TBL1XR1
THBS3	2.92269e-19	0.280555	0.439	0.377	5.28481e-15	0	THBS3
KMT2C	3.05867e-19	0.25612	0.557	0.51	5.53069e-15	0	KMT2C
TOP3B	3.40723e-19	0.431828	0.338	0.279	6.16095e-15	0	TOP3B
TNS3	3.47257e-19	0.37193	0.417	0.364	6.2791e-15	0	TNS3
POLK	4.12758e-19	0.453557	0.331	0.276	7.46349e-15	0	POLK
PLEKHA5	4.27521e-19	0.457486	0.39	0.338	7.73043e-15	0	PLEKHA5
PCMTD2	4.93678e-19	0.357237	0.391	0.333	8.92668e-15	0	PCMTD2
ZNF251	5.2848e-19	0.639296	0.226	0.172	9.55597e-15	0	ZNF251
NBEAL1	5.41315e-19	0.357997	0.389	0.339	9.78805e-15	0	NBEAL1
MTHFD1L	5.42034e-19	0.548393	0.33	0.276	9.80106e-15	0	MTHFD1L
ZGPAT	6.43253e-19	0.299594	0.507	0.452	1.16313e-14	0	ZGPAT
TBCK	6.47314e-19	0.489532	0.304	0.249	1.17047e-14	0	TBCK
PIGG	6.79077e-19	0.422834	0.376	0.323	1.22791e-14	0	PIGG
KMT2A	8.36605e-19	0.458222	0.359	0.307	1.51275e-14	0	KMT2A
FGF20	8.72288e-19	1.90141	0.038	0.016	1.57727e-14	0	FGF20
LGALS8	9.15736e-19	0.537836	0.305	0.252	1.65583e-14	0	LGALS8
RELCH	9.41651e-19	0.429025	0.412	0.365	1.70269e-14	0	RELCH
SPTBN2	1.01311e-18	0.361249	0.459	0.411	1.8319e-14	0	SPTBN2
C20orf194	1.01978e-18	0.616268	0.248	0.195	1.84396e-14	0	C20orf194
FAR1	1.2601e-18	0.271822	0.566	0.512	2.27851e-14	0	FAR1
STK36	1.32709e-18	0.581932	0.289	0.237	2.39964e-14	0	STK36
NRDC	1.5925e-18	0.37128	0.433	0.384	2.87956e-14	0	NRDC
CNN2	1.78929e-18	0.338027	0.485	0.422	3.23539e-14	0	CNN2
TMEM234	1.98424e-18	0.399128	0.358	0.302	3.5879e-14	0	TMEM234
CFAP44	2.04296e-18	0.602044	0.203	0.15	3.69408e-14	0	CFAP44
GLI2	2.09647e-18	0.687489	0.255	0.205	3.79084e-14	0	GLI2
PCSK6	2.31894e-18	0.48214	0.402	0.354	4.1931e-14	0	PCSK6
CLHC1	2.32172e-18	0.853058	0.141	0.095	4.19813e-14	0	CLHC1
SNX33	2.4035e-18	0.409023	0.392	0.343	4.34601e-14	0	SNX33
FAM214A	2.47778e-18	0.448419	0.275	0.219	4.48032e-14	0	FAM214A
TMEM267	2.66922e-18	0.846016	0.225	0.177	4.82648e-14	0	TMEM267
KIAA2026	2.80133e-18	0.355429	0.378	0.325	5.06536e-14	0	KIAA2026
SP140L	3.08121e-18	0.509614	0.288	0.232	5.57144e-14	0	SP140L
BPTF	3.49166e-18	0.274963	0.471	0.421	6.31363e-14	0	BPTF
BIRC2	3.76749e-18	0.67474	0.264	0.215	6.81238e-14	0	BIRC2
SLC15A1	3.9749e-18	0.602043	0.289	0.238	7.18741e-14	0	SLC15A1
ECHDC2	4.12676e-18	0.29059	0.427	0.367	7.46201e-14	0	ECHDC2
ANKRD13D	4.16166e-18	0.28046	0.485	0.432	7.52512e-14	0	ANKRD13D
SLC25A16	4.40611e-18	0.670996	0.263	0.215	7.96713e-14	0	SLC25A16
HEATR5B	4.76045e-18	0.653374	0.253	0.204	8.60785e-14	0	HEATR5B
FBXO39	4.94219e-18	1.47055	0.047	0.021	8.93646e-14	0	FBXO39
PORCN	5.57916e-18	0.601053	0.292	0.242	1.00882e-13	0	PORCN
DMKN	5.61983e-18	0.448958	0.372	0.322	1.01618e-13	0	DMKN
LYPLAL1	5.81835e-18	0.655946	0.255	0.204	1.05207e-13	0	LYPLAL1
HOXC8	5.84671e-18	0.602242	0.25	0.197	1.0572e-13	0	HOXC8
SLC4A3	6.78901e-18	0.433757	0.321	0.267	1.22759e-13	0	SLC4A3
EBLN2	1.02871e-17	0.700935	0.211	0.161	1.8601e-13	0	EBLN2
FUT3	1.13718e-17	0.364823	0.439	0.394	2.05626e-13	0	FUT3
SAMD12	1.14786e-17	0.299597	0.416	0.363	2.07557e-13	0	SAMD12
UGGT2	1.17209e-17	0.425585	0.378	0.329	2.11937e-13	0	UGGT2
TSHZ2	1.18074e-17	0.821506	0.139	0.094	2.13501e-13	0	TSHZ2
SMG5	1.68376e-17	0.324577	0.494	0.45	3.04458e-13	0	SMG5
DND1	1.79787e-17	0.967646	0.142	0.098	3.25091e-13	0	DND1
PARD3	1.97521e-17	0.395884	0.404	0.357	3.57158e-13	0	PARD3
PTGDS	2.06595e-17	0.648309	0.108	0.067	3.73565e-13	0	PTGDS
IL11	2.5516e-17	1.0282	0.103	0.065	4.6138e-13	0	IL11
ADSSL1	2.77968e-17	0.900793	0.149	0.104	5.02622e-13	0	ADSSL1
AGPAT4	3.34799e-17	0.660575	0.229	0.179	6.05383e-13	0	AGPAT4
STX2	3.3801e-17	0.371006	0.375	0.322	6.1119e-13	0	STX2
SUSD1	4.95894e-17	0.675056	0.262	0.215	8.96676e-13	0	SUSD1
ABLIM3	6.57229e-17	0.303468	0.412	0.361	1.1884e-12	0	ABLIM3
CAPN7	7.08486e-17	0.494052	0.277	0.227	1.28108e-12	0	CAPN7
MFSD2A	7.087e-17	0.899518	0.21	0.165	1.28147e-12	0	MFSD2A
PTPRM	7.42542e-17	0.649386	0.191	0.142	1.34266e-12	0	PTPRM
DPY19L1	7.64501e-17	0.519607	0.356	0.31	1.38237e-12	0	DPY19L1
METTL15	9.79952e-17	0.528543	0.305	0.256	1.77195e-12	0	METTL15
PLCH2	1.00298e-16	0.628059	0.17	0.122	1.81359e-12	0	PLCH2
ZNF600	1.21285e-16	0.794344	0.172	0.127	2.19308e-12	0	ZNF600
UTY	1.23926e-16	0.392945	0.376	0.326	2.24083e-12	0	UTY
SEPTIN7	1.26626e-16	0.686408	0.25	0.205	2.28964e-12	0	SEPTIN7
SLC12A9	1.27886e-16	0.416892	0.379	0.335	2.31244e-12	0	SLC12A9
SLC49A3	1.28541e-16	0.66481	0.188	0.14	2.32427e-12	0	SLC49A3
VPS8	1.33674e-16	0.443612	0.326	0.275	2.41709e-12	0	VPS8
NMRK1	1.34073e-16	0.594721	0.235	0.185	2.42431e-12	0	NMRK1
PTPN22	1.68502e-16	0.804102	0.137	0.094	3.04685e-12	0	PTPN22
HIST4H4	1.94641e-16	1.17194	0.108	0.07	3.51951e-12	0	HIST4H4
SOAT2	2.1449e-16	1.21722	0.055	0.028	3.87841e-12	0	SOAT2
ARHGEF28	2.29264e-16	0.532197	0.273	0.223	4.14556e-12	0	ARHGEF28
CALCOCO1	2.61173e-16	0.383642	0.328	0.274	4.72254e-12	0	CALCOCO1
SAP25	2.78591e-16	0.516395	0.281	0.23	5.03748e-12	0	SAP25
PSEN1	2.90367e-16	0.430241	0.368	0.324	5.25042e-12	0	PSEN1
CDK6	4.17957e-16	0.338219	0.428	0.383	7.55749e-12	0	CDK6
C5AR2	4.73579e-16	2.17765	0.02	0.006	8.56325e-12	0	C5AR2
CDK5R1	5.05177e-16	0.826907	0.161	0.117	9.13461e-12	0	CDK5R1
ZNF630	5.25042e-16	1.09912	0.118	0.08	9.49381e-12	0	ZNF630
UBASH3B	6.14879e-16	0.591865	0.298	0.256	1.11182e-11	0	UBASH3B
GALNS	6.15991e-16	0.344468	0.423	0.377	1.11384e-11	0	GALNS
GPRIN2	6.19358e-16	0.905091	0.154	0.112	1.11992e-11	0	GPRIN2
ZC3H12A	6.21185e-16	0.328127	0.431	0.383	1.12323e-11	0	ZC3H12A
CCSER2	6.3512e-16	0.396643	0.355	0.31	1.14842e-11	0	CCSER2
ZNF800	6.66883e-16	0.391669	0.372	0.329	1.20586e-11	0	ZNF800
STX1A	7.06988e-16	0.345906	0.377	0.325	1.27838e-11	0	STX1A
LPIN3	1.03087e-15	0.264944	0.389	0.331	1.86403e-11	0	LPIN3
PCMTD1	1.04368e-15	0.335414	0.397	0.349	1.88718e-11	0	PCMTD1
DPP9	1.10131e-15	0.281786	0.459	0.41	1.99139e-11	0	DPP9
ZNF605	1.13254e-15	0.745758	0.15	0.106	2.04787e-11	0	ZNF605
CEACAM19	1.21627e-15	0.590427	0.218	0.17	2.19927e-11	0	CEACAM19
BDP1	1.23969e-15	0.305837	0.404	0.354	2.24161e-11	0	BDP1
RHOBTB3	1.4864e-15	0.894186	0.157	0.115	2.6877e-11	0	RHOBTB3
SLC41A2	1.60732e-15	0.492415	0.353	0.31	2.90636e-11	0	SLC41A2
SMG1	1.71879e-15	0.344294	0.406	0.363	3.10792e-11	0	SMG1
ATP8B3	1.75113e-15	0.835144	0.131	0.091	3.1664e-11	0	ATP8B3
TAS2R4	1.76453e-15	0.954682	0.117	0.079	3.19063e-11	0	TAS2R4
USP9Y	1.91102e-15	0.749741	0.178	0.134	3.4555e-11	0	USP9Y
ADCY7	1.99097e-15	0.654407	0.231	0.186	3.60008e-11	0	ADCY7
USP12	2.27074e-15	0.389943	0.361	0.318	4.10595e-11	0	USP12
HERC3	2.28532e-15	0.566989	0.264	0.218	4.13232e-11	0	HERC3
LRRC37A3	2.33251e-15	1.10123	0.057	0.03	4.21764e-11	0	LRRC37A3
RTCA	2.44482e-15	0.519217	0.322	0.28	4.42073e-11	0	RTCA
ABAT	2.76871e-15	1.10983	0.1	0.065	5.00638e-11	0	ABAT
INPP4A	3.1783e-15	0.517803	0.279	0.233	5.747e-11	0	INPP4A
DENR	3.25933e-15	0.669365	0.256	0.215	5.89351e-11	0	DENR
ZNF552	3.26133e-15	0.798853	0.162	0.12	5.89713e-11	0	ZNF552
PHKG2	3.82113e-15	0.305606	0.408	0.364	6.90937e-11	0	PHKG2
PCDHB11	3.87795e-15	1.45775	0.035	0.015	7.01211e-11	0	PCDHB11
CATSPERG	4.17856e-15	0.388946	0.3	0.249	7.55568e-11	0	CATSPERG
NSD1	4.68449e-15	0.454116	0.353	0.312	8.4705e-11	0	NSD1
ZNF407	5.28045e-15	0.543919	0.277	0.231	9.54811e-11	0	ZNF407
AVIL	5.30927e-15	0.623353	0.148	0.105	9.60022e-11	0	AVIL
WDR44	5.49286e-15	0.641843	0.242	0.197	9.93218e-11	0	WDR44
ULK1	5.82793e-15	0.440181	0.351	0.302	1.05381e-10	0	ULK1
PCCA	5.98475e-15	0.645494	0.223	0.178	1.08216e-10	0	PCCA
EXOC1	6.8167e-15	0.339363	0.398	0.355	1.2326e-10	0	EXOC1
HSF2BP	7.49153e-15	1.0213	0.079	0.048	1.35462e-10	0	HSF2BP
ZNF283	7.55121e-15	0.787411	0.158	0.116	1.36541e-10	0	ZNF283
LRRC6	7.82942e-15	0.478308	0.24	0.192	1.41572e-10	0	LRRC6
TAS2R14	8.23794e-15	0.918461	0.119	0.081	1.48958e-10	0	TAS2R14
DAAM1	8.452e-15	0.403323	0.305	0.26	1.52829e-10	0	DAAM1
USP40	8.77037e-15	0.477817	0.293	0.247	1.58586e-10	0	USP40
LINS1	9.48519e-15	0.586605	0.228	0.183	1.71511e-10	0	LINS1
MAP4K5	1.17076e-14	0.39199	0.362	0.32	2.11698e-10	0	MAP4K5
ATP11B	1.19329e-14	0.282746	0.493	0.454	2.15772e-10	0	ATP11B
PNPLA6	1.20063e-14	0.406712	0.36	0.32	2.17097e-10	0	PNPLA6
ST7L	1.33632e-14	0.75548	0.196	0.153	2.41634e-10	0	ST7L
PRKCG	1.41533e-14	0.894337	0.115	0.078	2.5592e-10	0	PRKCG
CBLN3	1.59961e-14	0.949876	0.086	0.053	2.89241e-10	0	CBLN3
GDPD5	1.65254e-14	0.856522	0.156	0.116	2.98812e-10	0	GDPD5
RUFY2	1.67886e-14	0.446776	0.287	0.241	3.03571e-10	0	RUFY2
PLOD3	1.92968e-14	0.252079	0.523	0.484	3.48925e-10	0	PLOD3
PNMA2	2.05552e-14	0.707971	0.215	0.172	3.71678e-10	0	PNMA2
USP33	2.06386e-14	0.315275	0.396	0.354	3.73188e-10	0	USP33
ERICH1	2.14578e-14	0.252149	0.435	0.385	3.88001e-10	0	ERICH1
VPS45	2.54056e-14	0.408972	0.365	0.324	4.59384e-10	0	VPS45
SHTN1	2.73475e-14	0.338102	0.366	0.319	4.94497e-10	0	SHTN1
CUL5	2.74252e-14	0.567351	0.255	0.212	4.95902e-10	0	CUL5
COQ4	2.76074e-14	0.321368	0.396	0.352	4.99197e-10	0	COQ4
MDFI	2.78922e-14	0.550251	0.264	0.221	5.04346e-10	0	MDFI
FAM167B	2.84762e-14	0.807124	0.133	0.094	5.14907e-10	0	FAM167B
DDX3X	3.1916e-14	0.417074	0.313	0.272	5.77105e-10	0	DDX3X
XIAP	3.37386e-14	0.596105	0.266	0.224	6.10061e-10	0	XIAP
GAPVD1	3.58139e-14	0.632755	0.229	0.186	6.47587e-10	0	GAPVD1
SLC35D2	4.34187e-14	0.457263	0.324	0.284	7.85096e-10	0	SLC35D2
FAM136A	4.54478e-14	0.605192	0.295	0.257	8.21787e-10	0	FAM136A
ZNF512	4.60535e-14	0.357866	0.331	0.285	8.3274e-10	0	ZNF512
SETX	5.23643e-14	0.355022	0.364	0.321	9.46852e-10	0	SETX
INTS4	5.80316e-14	0.394505	0.327	0.282	1.04933e-09	0	INTS4
NGEF	6.13251e-14	0.465983	0.322	0.278	1.10888e-09	0	NGEF
MSANTD3	6.41577e-14	0.505527	0.326	0.289	1.1601e-09	0	MSANTD3
TUBG2	7.34211e-14	0.627591	0.171	0.129	1.3276e-09	0	TUBG2
AAR2	9.34021e-14	0.765658	0.192	0.151	1.6889e-09	0	AAR2
ZNF562	1.12862e-13	0.587816	0.258	0.217	2.04078e-09	0	ZNF562
DCAF5	1.17079e-13	0.292264	0.378	0.336	2.11703e-09	0	DCAF5
ZMYM5	1.1926e-13	0.531404	0.26	0.217	2.15646e-09	0	ZMYM5
SEC24C	1.24088e-13	0.378992	0.36	0.323	2.24376e-09	0	SEC24C
COL6A1	1.33427e-13	0.255187	0.455	0.405	2.41263e-09	0	COL6A1
FYB1	1.49136e-13	1.83977	0.031	0.014	2.69668e-09	0	FYB1
DENND4C	1.51434e-13	0.282781	0.436	0.398	2.73823e-09	0	DENND4C
CMTR2	1.53393e-13	0.549606	0.29	0.251	2.77366e-09	0	CMTR2
C18orf25	1.62558e-13	0.308889	0.41	0.372	2.93938e-09	0	C18orf25
P4HA2	1.74617e-13	0.317668	0.392	0.35	3.15742e-09	0	P4HA2
PJVK	1.7698e-13	0.933256	0.09	0.058	3.20015e-09	0	PJVK
RCOR1	1.79212e-13	0.349348	0.399	0.362	3.24052e-09	0	RCOR1
CTSK	1.90366e-13	0.753577	0.147	0.108	3.44221e-09	0	CTSK
TAPT1	2.00572e-13	0.487813	0.277	0.236	3.62675e-09	0	TAPT1
PHTF1	2.54995e-13	0.585736	0.252	0.211	4.61083e-09	0	PHTF1
PTK6	2.82877e-13	0.322278	0.421	0.382	5.11498e-09	0	PTK6
MMS19	3.03018e-13	0.490144	0.305	0.266	5.47917e-09	0	MMS19
PRKD2	3.06524e-13	0.39488	0.358	0.32	5.54257e-09	0	PRKD2
MILR1	3.24599e-13	0.630287	0.203	0.161	5.86941e-09	0	MILR1
PLAG1	4.35127e-13	1.13336	0.072	0.044	7.86796e-09	0	PLAG1
ZNF280D	5.43849e-13	0.49998	0.246	0.202	9.83387e-09	0	ZNF280D
ACSL5	5.69484e-13	0.300244	0.534	0.493	1.02974e-08	0	ACSL5
ZBTB25	5.85963e-13	0.442208	0.289	0.25	1.05954e-08	0	ZBTB25
DIS3L2	5.87755e-13	0.260558	0.426	0.383	1.06278e-08	0	DIS3L2
GATAD1	6.32064e-13	0.409358	0.324	0.284	1.1429e-08	0	GATAD1
SERPINB1	6.88069e-13	0.358757	0.494	0.46	1.24417e-08	0	SERPINB1
AGO4	7.3976e-13	0.58715	0.226	0.185	1.33763e-08	0	AGO4
TMLHE	8.05274e-13	0.603459	0.197	0.156	1.4561e-08	0	TMLHE
YAP1	9.53399e-13	0.258786	0.477	0.442	1.72394e-08	0	YAP1
SLC35A1	9.5592e-13	0.533095	0.287	0.249	1.7285e-08	0	SLC35A1
GIT2	9.62053e-13	0.551093	0.224	0.183	1.73958e-08	0	GIT2
KIAA0825	9.88041e-13	0.991775	0.082	0.053	1.78658e-08	0	KIAA0825
RNPC3	1.09979e-12	0.470808	0.273	0.23	1.98864e-08	0	RNPC3
ARMC10	1.21182e-12	0.815119	0.204	0.167	2.19122e-08	0	ARMC10
DYM	1.23722e-12	0.419098	0.355	0.319	2.23714e-08	0	DYM
PTPRE	1.24054e-12	0.600996	0.221	0.182	2.24314e-08	0	PTPRE
CHD7	1.29275e-12	0.369762	0.35	0.309	2.33755e-08	0	CHD7
HDAC8	1.31046e-12	0.625317	0.212	0.172	2.36957e-08	0	HDAC8
NEURL3	1.41562e-12	1.22993	0.138	0.103	2.55972e-08	0	NEURL3
RLF	1.4306e-12	0.555195	0.223	0.183	2.58681e-08	0	RLF
PPM1F	1.44279e-12	0.505353	0.255	0.215	2.60886e-08	0	PPM1F
TYK2	1.45973e-12	0.264644	0.441	0.403	2.63948e-08	0	TYK2
UBE2V1	1.54412e-12	0.445626	0.332	0.297	2.79208e-08	0	UBE2V1
MSS51	1.58219e-12	0.944354	0.101	0.069	2.86092e-08	0	MSS51
ADAMTS13	1.63794e-12	0.475549	0.239	0.195	2.96172e-08	0	ADAMTS13
EEPD1	1.67055e-12	0.26152	0.378	0.336	3.02069e-08	0	EEPD1
DGKH	1.81316e-12	0.362798	0.373	0.336	3.27856e-08	0	DGKH
C8orf88	1.92791e-12	1.23293	0.045	0.024	3.48604e-08	0	C8orf88
NRP1	1.98537e-12	0.562489	0.296	0.262	3.58995e-08	0	NRP1
YEATS2	2.03509e-12	0.417495	0.301	0.262	3.67985e-08	0	YEATS2
SPAG17	2.07853e-12	0.578816	0.144	0.106	3.75839e-08	0	SPAG17
EDN1	2.251e-12	0.559136	0.326	0.291	4.07026e-08	0	EDN1
MBD5	2.54182e-12	0.940773	0.093	0.062	4.59613e-08	0	MBD5
ZNF697	2.62934e-12	0.852735	0.148	0.111	4.75437e-08	0	ZNF697
MKNK1	3.03784e-12	0.519939	0.237	0.197	5.49303e-08	0	MKNK1
AP2A2	3.06949e-12	0.327898	0.336	0.295	5.55026e-08	0	AP2A2
PLCB3	3.39718e-12	0.307752	0.41	0.375	6.14278e-08	0	PLCB3
TMEM74B	3.45851e-12	0.581315	0.171	0.131	6.25369e-08	0	TMEM74B
TSC22D1	3.73691e-12	0.603375	0.267	0.231	6.75708e-08	0	TSC22D1
LPAR5	4.19988e-12	0.677947	0.21	0.172	7.59422e-08	0	LPAR5
SAMD4A	4.21164e-12	0.448805	0.335	0.3	7.61548e-08	0	SAMD4A
PLXNA1	4.25857e-12	0.337722	0.387	0.35	7.70034e-08	0	PLXNA1
KRAS	4.45491e-12	0.536616	0.299	0.265	8.05536e-08	0	KRAS
PTPRJ	4.63305e-12	0.517837	0.26	0.222	8.37748e-08	0	PTPRJ
PLCG1	4.95891e-12	0.347966	0.285	0.241	8.96669e-08	0	PLCG1
VASN	5.24345e-12	1.19955	0.102	0.071	9.4812e-08	0	VASN
FKBP11	5.34132e-12	0.511877	0.253	0.214	9.65818e-08	0	FKBP11
BLCAP	5.35957e-12	0.365438	0.384	0.351	9.69118e-08	0	BLCAP
CPSF1	5.87552e-12	0.323289	0.351	0.312	1.06241e-07	0	CPSF1
CSNK2A1	6.01772e-12	0.679228	0.189	0.152	1.08812e-07	0	CSNK2A1
KIAA1841	6.09422e-12	0.458078	0.268	0.228	1.10196e-07	0	KIAA1841
CCDC194	7.42004e-12	0.736755	0.119	0.085	1.34169e-07	0	CCDC194
UQCC1	7.54553e-12	0.366381	0.345	0.309	1.36438e-07	0	UQCC1
VEZF1	7.58478e-12	0.483106	0.313	0.281	1.37148e-07	0	VEZF1
HYI	8.05205e-12	0.474491	0.249	0.209	1.45597e-07	0	HYI
HECTD2	9.05303e-12	0.861577	0.141	0.107	1.63697e-07	0	HECTD2
AEBP2	9.06084e-12	0.325148	0.369	0.333	1.63838e-07	0	AEBP2
MAP3K4	9.12051e-12	0.665855	0.193	0.156	1.64917e-07	0	MAP3K4
RIMKLB	9.68521e-12	0.413963	0.247	0.206	1.75128e-07	0	RIMKLB
INVS	1.00359e-11	0.481403	0.249	0.21	1.81469e-07	0	INVS
SP110	1.09134e-11	0.71135	0.189	0.151	1.97336e-07	0	SP110
TMEM44	1.2317e-11	0.467057	0.285	0.248	2.22716e-07	0	TMEM44
COG7	1.26797e-11	0.283828	0.335	0.295	2.29273e-07	0	COG7
TDRD7	1.27708e-11	0.555563	0.258	0.222	2.30922e-07	0	TDRD7
DNASE1	1.33212e-11	0.505863	0.176	0.136	2.40873e-07	0	DNASE1
DNM1	1.39458e-11	0.27978	0.397	0.355	2.52168e-07	0	DNM1
PAWR	1.71886e-11	0.282302	0.411	0.379	3.10804e-07	0	PAWR
MITD1	1.74623e-11	0.476284	0.266	0.229	3.15754e-07	0	MITD1
RWDD3	1.80975e-11	0.675496	0.174	0.138	3.27239e-07	0	RWDD3
MFSD11	1.85298e-11	0.622444	0.227	0.192	3.35056e-07	0	MFSD11
EXOC7	1.9709e-11	0.258771	0.402	0.366	3.56378e-07	0	EXOC7
ARFGEF1	2.0233e-11	0.415452	0.306	0.27	3.65853e-07	0	ARFGEF1
PDCD6IP	2.05095e-11	0.250526	0.473	0.442	3.70853e-07	0	PDCD6IP
CDK17	2.14326e-11	0.348661	0.319	0.282	3.87545e-07	0	CDK17
ZDHHC3	2.14888e-11	0.256718	0.475	0.444	3.8856e-07	0	ZDHHC3
CHD5	2.29009e-11	1.93975	0.02	0.008	4.14095e-07	0	CHD5
PGM2L1	2.60036e-11	0.663036	0.189	0.154	4.70197e-07	0	PGM2L1
TMBIM4	2.82187e-11	0.639164	0.265	0.234	5.1025e-07	0	TMBIM4
CRYBG2	3.27678e-11	0.279463	0.419	0.386	5.92508e-07	0	CRYBG2
SLFN5	3.39617e-11	0.744065	0.158	0.123	6.14095e-07	0	SLFN5
TAPBP	3.40481e-11	0.287533	0.435	0.401	6.15657e-07	0	TAPBP
FBXO3	3.46888e-11	0.589675	0.217	0.18	6.27244e-07	0	FBXO3
FAM177A1	4.03486e-11	0.461758	0.282	0.249	7.29583e-07	0	FAM177A1
HSPB1	4.08072e-11	0.461013	0.582	0.569	7.37877e-07	0	HSPB1
PARP10	4.3995e-11	0.296731	0.393	0.358	7.95518e-07	0	PARP10
DENND11	4.53912e-11	0.323105	0.347	0.311	8.20763e-07	0	DENND11
GSK3B	4.71347e-11	0.26058	0.423	0.395	8.5229e-07	0	GSK3B
BRAF	4.76218e-11	0.607801	0.186	0.15	8.61097e-07	0	BRAF
REV1	5.0367e-11	0.283918	0.372	0.338	9.10735e-07	0	REV1
MAPKAP1	5.09057e-11	0.283819	0.38	0.349	9.20476e-07	0	MAPKAP1
ZNF587B	5.26867e-11	0.662296	0.165	0.13	9.52682e-07	0	ZNF587B
ADAMTS15	5.56714e-11	0.92048	0.132	0.1	1.00665e-06	0	ADAMTS15
ASB3	5.65008e-11	0.666902	0.168	0.132	1.02165e-06	0	ASB3
ARMCX5	5.96111e-11	0.956519	0.116	0.085	1.07789e-06	0	ARMCX5
DMPK	6.07947e-11	0.283308	0.309	0.268	1.09929e-06	0	DMPK
NTN4	7.65739e-11	0.484825	0.324	0.294	1.38461e-06	0	NTN4
ROBO3	7.70548e-11	0.661299	0.105	0.073	1.39331e-06	0	ROBO3
PDZD2	8.82974e-11	1.64022	0.025	0.011	1.59659e-06	0	PDZD2
TRAPPC8	9.47035e-11	0.523667	0.255	0.222	1.71243e-06	0	TRAPPC8
RABGEF1	1.06378e-10	0.36567	0.319	0.284	1.92353e-06	0	RABGEF1
HTT	1.16363e-10	0.2987	0.354	0.321	2.10408e-06	0	HTT
HERC6	1.20121e-10	0.683868	0.169	0.135	2.17202e-06	0	HERC6
CSNK1A1	1.20363e-10	0.382249	0.328	0.295	2.1764e-06	0	CSNK1A1
PCNX1	1.29523e-10	0.531534	0.234	0.199	2.34203e-06	0	PCNX1
KIAA0100	1.40394e-10	0.271359	0.46	0.432	2.53861e-06	0	KIAA0100
MAP3K13	1.45942e-10	0.346416	0.365	0.337	2.63892e-06	0	MAP3K13
TATDN2	1.5163e-10	0.364359	0.34	0.307	2.74178e-06	0	TATDN2
IGF2BP3	1.52644e-10	0.379956	0.332	0.3	2.76012e-06	0	IGF2BP3
SF3B6	1.76209e-10	0.436975	0.221	0.186	3.18621e-06	0	SF3B6
COP1	2.15507e-10	0.376508	0.298	0.263	3.89679e-06	0	COP1
KRT6A	2.33279e-10	0.858661	0.277	0.244	4.21816e-06	0	KRT6A
FAM71F2	2.38863e-10	0.856153	0.08	0.054	4.31912e-06	0	FAM71F2
PEX26	2.41485e-10	0.541017	0.264	0.233	4.36653e-06	0	PEX26
STAT1	2.62408e-10	0.381074	0.391	0.362	4.74487e-06	0	STAT1
ZNF782	2.72211e-10	0.5554	0.148	0.114	4.92211e-06	0	ZNF782
SESN3	2.73046e-10	0.828469	0.125	0.094	4.93721e-06	0	SESN3
ARNTL2	2.77146e-10	0.357551	0.332	0.298	5.01136e-06	0	ARNTL2
KLHL3	2.90168e-10	0.425449	0.23	0.192	5.24682e-06	0	KLHL3
ZNF354A	3.00268e-10	0.767713	0.131	0.099	5.42944e-06	0	ZNF354A
DNMT3A	3.08035e-10	0.571103	0.198	0.164	5.56988e-06	0	DNMT3A
VPS35L	3.48564e-10	0.58371	0.204	0.17	6.30273e-06	0	VPS35L
ZNF354B	3.6134e-10	0.678293	0.157	0.123	6.53375e-06	0	ZNF354B
SPHK1	3.85584e-10	0.634035	0.208	0.175	6.97213e-06	0	SPHK1
ARNT	4.02134e-10	0.470973	0.231	0.195	7.27139e-06	0	ARNT
CDH3	4.16175e-10	0.336254	0.372	0.341	7.52528e-06	0	CDH3
ANXA8	4.27034e-10	0.663973	0.179	0.146	7.72164e-06	0	ANXA8
ERCC6L2	4.40323e-10	0.45887	0.258	0.225	7.96192e-06	0	ERCC6L2
PHF11	4.45399e-10	0.480917	0.228	0.193	8.0537e-06	0	PHF11
SLC39A13	4.50576e-10	0.501053	0.24	0.206	8.14732e-06	0	SLC39A13
FSIP2	5.06079e-10	1.12931	0.049	0.029	9.15092e-06	0	FSIP2
ZC2HC1A	5.18327e-10	0.444012	0.251	0.217	9.37238e-06	0	ZC2HC1A
FAM133B	5.20256e-10	0.438809	0.228	0.192	9.40727e-06	0	FAM133B
GBF1	5.5904e-10	0.355256	0.312	0.28	1.01086e-05	0	GBF1
ZNF514	5.96424e-10	0.425926	0.246	0.209	1.07845e-05	0	ZNF514
ZNF808	6.04376e-10	0.698747	0.139	0.107	1.09283e-05	0	ZNF808
CEP290	6.0443e-10	0.476957	0.202	0.167	1.09293e-05	0	CEP290
TRIM5	6.43931e-10	0.423297	0.253	0.218	1.16436e-05	0	TRIM5
ARHGAP30	6.70729e-10	1.01572	0.105	0.076	1.21281e-05	0	ARHGAP30
WDFY3	7.28156e-10	0.543003	0.214	0.181	1.31665e-05	0	WDFY3
PRORP	7.59672e-10	0.545776	0.234	0.202	1.37364e-05	0	PRORP
TMEM106A	8.5293e-10	0.65669	0.183	0.15	1.54227e-05	0	TMEM106A
NXNL2	8.78937e-10	0.959776	0.058	0.036	1.58929e-05	0	NXNL2
RIPK3	8.91301e-10	0.468488	0.215	0.179	1.61165e-05	0	RIPK3
LMF2	9.40901e-10	0.333791	0.368	0.338	1.70134e-05	0	LMF2
ZNF107	9.71261e-10	0.895227	0.108	0.08	1.75623e-05	0	ZNF107
RALGAPB	9.74293e-10	0.382597	0.322	0.294	1.76172e-05	0	RALGAPB
FBXL8	9.9439e-10	0.357403	0.337	0.304	1.79806e-05	0	FBXL8
KIDINS220	1.03547e-09	0.459201	0.279	0.25	1.87233e-05	0	KIDINS220
S100PBP	1.0777e-09	0.314469	0.309	0.274	1.9487e-05	0	S100PBP
WWP1	1.12746e-09	0.52571	0.249	0.218	2.03867e-05	0	WWP1
FAM172A	1.21525e-09	0.335638	0.265	0.23	2.19741e-05	0	FAM172A
PIGN	1.26813e-09	0.576768	0.228	0.197	2.29304e-05	0	PIGN
EXOC6B	1.29684e-09	0.282231	0.304	0.27	2.34494e-05	0	EXOC6B
MTERF4	1.37677e-09	0.35254	0.279	0.243	2.48948e-05	0	MTERF4
COL18A1	1.53655e-09	0.332066	0.256	0.223	2.77838e-05	0	COL18A1
GDAP2	1.73096e-09	0.399938	0.274	0.242	3.12991e-05	0	GDAP2
ELFN2	1.75027e-09	0.299096	0.361	0.332	3.16484e-05	0	ELFN2
USP45	1.79755e-09	0.739042	0.14	0.109	3.25034e-05	0	USP45
LPAR2	1.9215e-09	0.344577	0.315	0.283	3.47446e-05	0	LPAR2
SERPINB5	1.99346e-09	0.29574	0.409	0.378	3.60458e-05	0	SERPINB5
BBS7	2.006e-09	0.62541	0.171	0.139	3.62724e-05	0	BBS7
DBN1	2.00979e-09	0.478231	0.235	0.203	3.63409e-05	0	DBN1
DISC1	2.11233e-09	0.584697	0.139	0.108	3.81951e-05	0	DISC1
PRICKLE2	2.14592e-09	0.716017	0.132	0.102	3.88025e-05	0	PRICKLE2
CCDC93	2.2084e-09	0.324457	0.357	0.329	3.99322e-05	0	CCDC93
SYCP2	2.35951e-09	1.00604	0.052	0.032	4.26646e-05	0	SYCP2
NDST1	2.41564e-09	0.473265	0.275	0.246	4.36797e-05	0	NDST1
DEDD	2.46359e-09	0.399799	0.298	0.269	4.45466e-05	0	DEDD
CCDC158	2.47109e-09	1.17055	0.038	0.021	4.46822e-05	0	CCDC158
RC3H1	2.49785e-09	0.329432	0.324	0.295	4.51661e-05	0	RC3H1
NT5E	2.51951e-09	0.614115	0.229	0.2	4.55578e-05	0	NT5E
PCDHB12	2.52624e-09	1.24182	0.036	0.019	4.56795e-05	0	PCDHB12
SATB2	2.78635e-09	0.633578	0.115	0.086	5.03827e-05	0	SATB2
ADCY4	2.82823e-09	0.581919	0.128	0.097	5.11401e-05	0	ADCY4
C1RL	2.95242e-09	0.349574	0.294	0.261	5.33856e-05	0	C1RL
SPEN	2.99262e-09	0.262103	0.428	0.404	5.41126e-05	0	SPEN
ERCC1	3.03252e-09	0.440395	0.255	0.223	5.4834e-05	0	ERCC1
KCTD9	3.29827e-09	0.455574	0.321	0.295	5.96393e-05	0	KCTD9
SNAPC3	3.37366e-09	0.353459	0.306	0.275	6.10026e-05	0	SNAPC3
FASTKD1	3.5449e-09	0.489338	0.182	0.149	6.40988e-05	0	FASTKD1
PTPRU	3.54826e-09	0.277761	0.394	0.368	6.41597e-05	0	PTPRU
ZNRF2	3.57932e-09	0.434769	0.282	0.255	6.47213e-05	0	ZNRF2
PITPNM2	3.62379e-09	0.337836	0.227	0.194	6.55254e-05	0	PITPNM2
TMC4	3.95129e-09	0.349357	0.308	0.279	7.14473e-05	0	TMC4
CLIP4	4.06414e-09	0.430935	0.258	0.223	7.34877e-05	0	CLIP4
ARF4	4.17038e-09	0.434191	0.301	0.275	7.54088e-05	0	ARF4
TRAF6	4.46815e-09	0.63059	0.193	0.164	8.07932e-05	0	TRAF6
RHBDF1	4.51239e-09	0.296597	0.302	0.269	8.15931e-05	0	RHBDF1
ADNP2	4.6375e-09	0.412689	0.278	0.249	8.38554e-05	0	ADNP2
SNX5	4.68135e-09	0.369582	0.334	0.305	8.46481e-05	0	SNX5
PAN3	4.71408e-09	0.256959	0.393	0.367	8.524e-05	0	PAN3
NKD1	4.98606e-09	1.13583	0.039	0.022	9.01579e-05	0	NKD1
P2RY6	5.038e-09	1.52809	0.032	0.017	9.10972e-05	0	P2RY6
PTPN3	5.0657e-09	0.329401	0.346	0.319	9.15979e-05	0	PTPN3
KDM4A	5.16506e-09	0.349524	0.281	0.248	9.33946e-05	0	KDM4A
LNPEP	5.19988e-09	0.446071	0.301	0.275	9.40242e-05	0	LNPEP
ZNF664	5.62102e-09	0.288623	0.411	0.389	0.000101639	0	ZNF664
SLC38A9	5.73808e-09	0.66589	0.154	0.124	0.000103756	0	SLC38A9
ZMAT1	5.78853e-09	0.602781	0.094	0.067	0.000104668	0	ZMAT1
TNPO3	5.84149e-09	0.366401	0.312	0.284	0.000105626	0	TNPO3
ZNF587	5.88949e-09	0.534456	0.132	0.101	0.000106494	0	ZNF587
LINC00672	6.01932e-09	0.601094	0.108	0.079	0.000108841	0	LINC00672
L3MBTL1	6.04084e-09	0.534235	0.152	0.12	0.00010923	0	L3MBTL1
FBXL5	6.07486e-09	0.267545	0.374	0.348	0.000109846	0	FBXL5
RFX8	6.28915e-09	1.14763	0.047	0.028	0.00011372	0	RFX8
C16orf74	6.3365e-09	0.573104	0.223	0.194	0.000114577	0	C16orf74
FKBP1B	6.35065e-09	0.648979	0.197	0.168	0.000114832	0	FKBP1B
GIPR	6.58963e-09	0.377581	0.178	0.143	0.000119154	0	GIPR
ZNF177	7.15543e-09	0.764736	0.049	0.03	0.000129384	0	ZNF177
MCM3AP	7.20011e-09	0.352957	0.323	0.297	0.000130192	0	MCM3AP
IL1RAP	7.26411e-09	0.528516	0.252	0.224	0.00013135	0	IL1RAP
ZNF558	7.39034e-09	0.507957	0.177	0.144	0.000133632	0	ZNF558
MYO10	7.41775e-09	0.438975	0.319	0.297	0.000134128	0	MYO10
RUFY3	7.70883e-09	0.391618	0.293	0.264	0.000139391	0	RUFY3
INHA	7.75914e-09	0.706871	0.084	0.059	0.000140301	0	INHA
PCNX4	8.00507e-09	0.512632	0.216	0.185	0.000144748	0	PCNX4
CLN8	8.11277e-09	0.505355	0.222	0.192	0.000146695	0	CLN8
DHX34	8.13126e-09	0.338675	0.249	0.214	0.000147029	0	DHX34
ACCS	9.12127e-09	0.279228	0.288	0.253	0.000164931	0	ACCS
ZNHIT6	9.23704e-09	0.424036	0.296	0.269	0.000167024	0	ZNHIT6
KATNBL1	9.63709e-09	0.983844	0.104	0.078	0.000174258	0	KATNBL1
ZNF607	1.0474e-08	1.36214	0.019	0.008	0.000189391	0	ZNF607
INSIG2	1.16379e-08	0.273056	0.407	0.384	0.000210437	0	INSIG2
PACS1	1.21805e-08	0.306035	0.341	0.319	0.000220247	0	PACS1
SLX4IP	1.27369e-08	0.624084	0.114	0.085	0.000230309	0	SLX4IP
NABP1	1.30199e-08	0.311021	0.402	0.376	0.000235426	0	NABP1
MAST3	1.33484e-08	0.535275	0.192	0.162	0.000241365	0	MAST3
KLHL5	1.35003e-08	0.604019	0.199	0.171	0.000244113	0	KLHL5
KIAA1109	1.38632e-08	0.267056	0.342	0.313	0.000250675	0	KIAA1109
KPNA7	1.40369e-08	0.541409	0.154	0.123	0.000253815	0	KPNA7
TAS2R30	1.41768e-08	1.03257	0.077	0.054	0.000256345	0	TAS2R30
HELZ2	1.43942e-08	0.418738	0.313	0.289	0.000260276	0	HELZ2
CTPS2	1.51287e-08	0.525384	0.188	0.158	0.000273557	0	CTPS2
HOXB6	1.54032e-08	0.273433	0.32	0.288	0.00027852	0	HOXB6
GRAMD1A	1.5829e-08	0.344822	0.262	0.231	0.00028622	0	GRAMD1A
PCDHB9	1.67632e-08	1.29001	0.042	0.025	0.000303111	0	PCDHB9
ARID4B	1.68902e-08	0.25333	0.35	0.322	0.000305409	0	ARID4B
ODF2L	1.69613e-08	0.929852	0.066	0.044	0.000306694	0	ODF2L
PCDHB13	1.72735e-08	1.15134	0.048	0.029	0.000312339	0	PCDHB13
CD40	1.73822e-08	0.870984	0.081	0.057	0.000314304	0	CD40
ZNF654	1.85481e-08	0.535813	0.186	0.156	0.000335386	0	ZNF654
DCBLD1	1.85884e-08	0.711224	0.16	0.132	0.000336115	0	DCBLD1
STUM	1.90822e-08	1.87976	0.018	0.008	0.000345044	0	STUM
NOP9	1.9549e-08	0.425998	0.227	0.196	0.000353485	0	NOP9
SMARCA2	1.98953e-08	0.380772	0.307	0.282	0.000359747	0	SMARCA2
ITGAV	2.00596e-08	0.363156	0.345	0.321	0.000362717	0	ITGAV
URGCP	2.03133e-08	0.386894	0.298	0.271	0.000367305	0	URGCP
SLCO2A1	2.1025e-08	1.48732	0.034	0.019	0.000380174	0	SLCO2A1
BMP2K	2.16677e-08	0.631409	0.181	0.153	0.000391795	0	BMP2K
TTC37	2.44648e-08	0.445292	0.261	0.234	0.000442372	0	TTC37
DYSF	2.47083e-08	0.481076	0.163	0.132	0.000446775	0	DYSF
ZNF175	2.4911e-08	0.524365	0.2	0.171	0.00045044	0	ZNF175
ZNF559	2.52317e-08	0.580386	0.117	0.089	0.00045624	0	ZNF559
OTUD6B	2.77088e-08	0.40904	0.237	0.206	0.000501031	0	OTUD6B
PON3	2.87449e-08	1.01408	0.058	0.039	0.000519765	0	PON3
RPTOR	2.98918e-08	0.281999	0.333	0.305	0.000540503	0	RPTOR
ZNF33B	3.02739e-08	0.705164	0.165	0.138	0.000547413	0	ZNF33B
TMC7	3.05141e-08	0.352245	0.317	0.291	0.000551756	0	TMC7
BTBD8	3.51291e-08	0.58761	0.135	0.106	0.000635203	0	BTBD8
HOMER3	3.57365e-08	0.42834	0.218	0.188	0.000646188	0	HOMER3
ZNF680	3.70832e-08	0.573567	0.192	0.164	0.000670538	0	ZNF680
SLCO1B1	3.77511e-08	1.14274	0.052	0.034	0.000682616	0	SLCO1B1
TNFSF10	3.83196e-08	0.596201	0.241	0.215	0.000692895	0	TNFSF10
THAP12	3.92281e-08	0.788088	0.156	0.13	0.000709322	0	THAP12
CNOT8	3.96261e-08	0.267817	0.348	0.324	0.00071652	0	CNOT8
VPS54	3.96688e-08	0.415793	0.257	0.229	0.000717291	0	VPS54
ZBED5	3.99291e-08	0.479269	0.25	0.224	0.000721998	0	ZBED5
PAPSS1	4.09973e-08	0.482027	0.246	0.22	0.000741313	0	PAPSS1
ZNF708	4.16006e-08	1.09386	0.026	0.014	0.000752223	0	ZNF708
ERCC2	4.20999e-08	0.586304	0.142	0.114	0.000761251	0	ERCC2
PIGF	4.29297e-08	0.499432	0.231	0.203	0.000776254	0	PIGF
TM2D1	4.42085e-08	0.44669	0.286	0.264	0.000799378	0	TM2D1
EIF1AD	4.53632e-08	0.510417	0.219	0.192	0.000820258	0	EIF1AD
KPNA1	4.5549e-08	0.401273	0.295	0.271	0.000823617	0	KPNA1
PPM1K	4.57079e-08	1.01719	0.072	0.05	0.000826491	0	PPM1K
GON4L	4.72146e-08	0.278667	0.294	0.265	0.000853734	0	GON4L
PAOX	4.8523e-08	0.58469	0.155	0.126	0.000877392	0	PAOX
TMEM236	5.10341e-08	1.05967	0.037	0.022	0.000922798	0	TMEM236
SF3A3	5.10561e-08	0.793792	0.166	0.14	0.000923196	0	SF3A3
LIMS2	5.16691e-08	1.18696	0.026	0.013	0.000934281	0	LIMS2
ZNF717	5.42122e-08	0.6037	0.145	0.117	0.000980265	0	ZNF717
XRN1	5.5047e-08	0.292588	0.339	0.313	0.000995359	0	XRN1
NLGN3	5.8283e-08	1.20523	0.028	0.015	0.00105387	0	NLGN3
PRR14L	5.9078e-08	0.371115	0.306	0.282	0.00106825	0	PRR14L
PGS1	6.09372e-08	0.321132	0.278	0.248	0.00110187	0	PGS1
EREG	6.19806e-08	0.468063	0.352	0.332	0.00112073	0	EREG
MYO9A	6.23745e-08	0.384452	0.266	0.238	0.00112786	0	MYO9A
TMEM95	6.36134e-08	1.56454	0.021	0.01	0.00115026	0	TMEM95
ACVR1	6.38026e-08	0.401294	0.261	0.235	0.00115368	0	ACVR1
ZNF260	6.497e-08	0.82676	0.089	0.066	0.00117479	0	ZNF260
TRPV1	6.91292e-08	0.745325	0.088	0.064	0.00124999	0	TRPV1
NOL3	7.15437e-08	0.345721	0.262	0.231	0.00129365	0	NOL3
MTFR1L	7.53142e-08	0.353377	0.217	0.186	0.00136183	0	MTFR1L
L3HYPDH	7.60889e-08	0.290766	0.289	0.257	0.00137584	0	L3HYPDH
AHDC1	8.28813e-08	0.467965	0.243	0.216	0.00149866	0	AHDC1
SLC4A11	8.38002e-08	0.2717	0.323	0.295	0.00151528	0	SLC4A11
FAM160B2	8.50383e-08	0.265305	0.307	0.278	0.00153766	0	FAM160B2
FAM126B	8.54142e-08	0.457673	0.26	0.234	0.00154446	0	FAM126B
SLC25A46	9.68044e-08	0.721641	0.187	0.162	0.00175042	0	SLC25A46
LARS	1.02524e-07	0.28031	0.362	0.339	0.00185384	0	LARS
LRIG2	1.04907e-07	0.412419	0.247	0.22	0.00189693	0	LRIG2
ARHGEF7	1.07877e-07	0.251642	0.318	0.29	0.00195063	0	ARHGEF7
KSR1	1.08288e-07	0.568165	0.168	0.14	0.00195806	0	KSR1
GCNA	1.08908e-07	0.45446	0.089	0.064	0.00196927	0	GCNA
FAM214B	1.09772e-07	0.614915	0.189	0.163	0.0019849	0	FAM214B
BCLAF3	1.10378e-07	0.373079	0.225	0.195	0.00199585	0	BCLAF3
SOS2	1.29655e-07	0.481148	0.202	0.173	0.00234441	0	SOS2
GPATCH2	1.33908e-07	0.292261	0.293	0.265	0.00242132	0	GPATCH2
CLDN15	1.36871e-07	0.419365	0.196	0.165	0.00247489	0	CLDN15
GEMIN7	1.43546e-07	0.531339	0.211	0.185	0.00259559	0	GEMIN7
SLC2A3	1.48317e-07	1.47925	0.046	0.029	0.00268187	0	SLC2A3
ANKRD27	1.53893e-07	0.4256	0.236	0.208	0.00278269	0	ANKRD27
MYO1C	1.55869e-07	0.373454	0.309	0.287	0.00281842	0	MYO1C
AP3B1	1.57688e-07	0.273765	0.356	0.334	0.00285132	0	AP3B1
ARHGEF37	1.60309e-07	0.571355	0.169	0.142	0.00289871	0	ARHGEF37
ZNF765	1.65806e-07	0.618576	0.123	0.097	0.00299811	0	ZNF765
LRRK1	1.65992e-07	0.542252	0.212	0.186	0.00300146	0	LRRK1
PDGFC	1.76516e-07	0.540025	0.246	0.224	0.00319176	0	PDGFC
TCF12	1.81113e-07	0.412864	0.249	0.224	0.00327488	0	TCF12
ZNF580	1.81276e-07	0.379617	0.234	0.205	0.00327783	0	ZNF580
GDPD3	1.84805e-07	0.314199	0.294	0.268	0.00334164	0	GDPD3
ADGRA3	1.87831e-07	0.40692	0.287	0.265	0.00339636	0	ADGRA3
PPARG	1.94193e-07	0.266148	0.459	0.44	0.0035114	0	PPARG
POLI	1.95277e-07	0.302284	0.271	0.242	0.00353101	0	POLI
FBH1	1.97807e-07	0.393432	0.288	0.264	0.00357676	0	FBH1
ABHD3	2.26863e-07	0.434407	0.239	0.212	0.00410213	0	ABHD3
FNTA	2.39442e-07	0.396879	0.298	0.278	0.00432959	0	FNTA
SLC2A11	2.7194e-07	0.445849	0.157	0.128	0.00491721	0	SLC2A11
GRHL2	2.75655e-07	0.251343	0.361	0.339	0.0049844	0	GRHL2
UPF3A	2.76036e-07	0.523891	0.234	0.21	0.00499127	0	UPF3A
PPP1R21	2.77974e-07	0.26459	0.29	0.263	0.00502632	0	PPP1R21
SLC35F2	2.79119e-07	0.600281	0.218	0.196	0.00504702	0	SLC35F2
PML	2.88559e-07	0.284861	0.395	0.378	0.00521773	0	PML
LAT	2.89819e-07	0.450328	0.117	0.091	0.00524051	0	LAT
ME3	2.94693e-07	0.396357	0.234	0.206	0.00532863	0	ME3
SCFD1	2.94962e-07	0.464161	0.231	0.208	0.0053335	0	SCFD1
UBAP1	2.97535e-07	0.373695	0.274	0.251	0.00538002	0	UBAP1
ADAMTSL2	3.02745e-07	1.02052	0.051	0.034	0.00547424	0	ADAMTSL2
ANAPC16	3.12443e-07	0.30468	0.341	0.322	0.00564959	0	ANAPC16
EXOC2	3.20857e-07	0.620013	0.15	0.124	0.00580173	0	EXOC2
PPIP5K2	3.28428e-07	0.50008	0.212	0.187	0.00593864	0	PPIP5K2
MFF	3.37112e-07	0.349609	0.271	0.248	0.00609565	0	MFF
SORCS2	3.39435e-07	1.80381	0.01	0.004	0.00613767	0	SORCS2
PDLIM5	3.43424e-07	0.305903	0.356	0.337	0.0062098	0	PDLIM5
PYROXD2	3.4829e-07	0.367866	0.175	0.145	0.00629777	0	PYROXD2
KIAA0232	3.52701e-07	0.397418	0.253	0.229	0.00637755	0	KIAA0232
ABTB2	3.55938e-07	0.306833	0.279	0.253	0.00643607	0	ABTB2
CRELD1	3.57622e-07	0.449234	0.204	0.178	0.00646652	0	CRELD1
SPICE1	3.5882e-07	0.337634	0.249	0.22	0.00648818	0	SPICE1
NAPG	3.5974e-07	0.375826	0.296	0.275	0.00650482	0	NAPG
CMTM4	3.65046e-07	0.396799	0.313	0.294	0.00660076	0	CMTM4
ARMCX4	3.74586e-07	1.13664	0.047	0.031	0.00677326	0	ARMCX4
DENND1B	3.80649e-07	0.53774	0.151	0.124	0.0068829	0	DENND1B
PLK2	3.83321e-07	0.331561	0.443	0.431	0.0069312	0	PLK2
WDR41	3.8714e-07	0.549645	0.197	0.172	0.00700026	0	WDR41
FSD1L	4.00659e-07	0.530366	0.229	0.205	0.00724471	0	FSD1L
SCTR	4.05243e-07	1.49061	0.027	0.015	0.00732761	0	SCTR
ACYP2	4.517e-07	0.576787	0.159	0.133	0.00816763	0	ACYP2
TEP1	4.53248e-07	0.339415	0.268	0.242	0.00819563	0	TEP1
ZNF621	4.53505e-07	0.305802	0.312	0.288	0.00820028	0	ZNF621
ZADH2	4.68548e-07	0.538579	0.22	0.196	0.00847229	0	ZADH2
TLK1	4.7414e-07	0.262694	0.33	0.307	0.0085734	0	TLK1
UHRF2	4.80182e-07	0.351295	0.297	0.274	0.00868264	0	UHRF2
ZDHHC2	5.09863e-07	0.550623	0.211	0.187	0.00921935	0	ZDHHC2
WDR70	5.13948e-07	0.376458	0.224	0.198	0.0092932	0	WDR70
USP18	5.16248e-07	0.59907	0.183	0.159	0.00933479	0	USP18
PAQR6	5.31154e-07	0.36603	0.204	0.174	0.00960433	0	PAQR6
TANGO6	5.48796e-07	0.672566	0.131	0.107	0.00992332	0	TANGO6
GANC	5.73908e-07	0.517724	0.139	0.113	0.0103774	0	GANC
IBTK	5.99778e-07	0.426639	0.242	0.218	0.0108452	0	IBTK
RBBP6	6.05599e-07	0.445149	0.237	0.214	0.0109504	0	RBBP6
ADNP	6.20915e-07	0.370328	0.278	0.258	0.0112274	0	ADNP
PPP2R5C	6.24489e-07	0.450015	0.235	0.212	0.011292	0	PPP2R5C
ZNF133	6.77578e-07	0.311037	0.205	0.176	0.012252	0	ZNF133
KLC2	6.80258e-07	0.486184	0.212	0.189	0.0123004	0	KLC2
CEP350	6.87789e-07	0.288048	0.316	0.293	0.0124366	0	CEP350
SREK1IP1	7.37651e-07	0.901262	0.123	0.101	0.0133382	0	SREK1IP1
MCPH1	7.51236e-07	0.334382	0.267	0.241	0.0135839	0	MCPH1
NME7	7.64857e-07	0.522003	0.173	0.148	0.0138301	0	NME7
LSP1	7.84079e-07	0.860029	0.031	0.018	0.0141777	0	LSP1
FHOD1	7.8825e-07	0.443421	0.19	0.163	0.0142531	0	FHOD1
COPG2	8.14074e-07	0.698173	0.118	0.094	0.0147201	0	COPG2
RHBDF2	8.14631e-07	0.272504	0.326	0.303	0.0147302	0	RHBDF2
TEAD2	8.34728e-07	1.41807	0.021	0.011	0.0150935	0	TEAD2
ANAPC7	8.939e-07	0.268962	0.347	0.328	0.0161635	0	ANAPC7
HIVEP3	9.20878e-07	0.460579	0.195	0.169	0.0166513	0	HIVEP3
IL1A	9.45798e-07	1.08312	0.059	0.042	0.0171019	0	IL1A
EDAR	1.0002e-06	0.636797	0.144	0.12	0.0180857	0	EDAR
VPS50	1.00135e-06	0.603504	0.157	0.133	0.0181064	0	VPS50
FAM49B	1.00306e-06	0.318382	0.299	0.28	0.0181373	0	FAM49B
QRICH2	1.0036e-06	0.959644	0.039	0.024	0.0181471	0	QRICH2
SERPINE1	1.0071e-06	0.823764	0.123	0.099	0.0182103	0	SERPINE1
C19orf25	1.06349e-06	0.263957	0.341	0.319	0.0192301	0	C19orf25
AGER	1.0926e-06	0.407832	0.133	0.107	0.0197563	0	AGER
AGL	1.11466e-06	0.577623	0.163	0.139	0.0201552	0	AGL
LMBR1L	1.14928e-06	0.370834	0.216	0.19	0.0207814	0	LMBR1L
GYS1	1.44793e-06	0.438069	0.264	0.244	0.0261815	0	GYS1
ARHGEF17	1.46069e-06	0.51888	0.146	0.122	0.0264122	0	ARHGEF17
C17orf67	1.51028e-06	0.782583	0.052	0.035	0.027309	0	C17orf67
MAPK8	1.51086e-06	0.427158	0.219	0.195	0.0273193	0	MAPK8
EGF	1.57991e-06	1.41873	0.02	0.01	0.0285679	0	EGF
MAN2B2	1.61507e-06	0.494696	0.222	0.2	0.0292037	0	MAN2B2
CUBN	1.65224e-06	1.16366	0.024	0.013	0.0298757	0	CUBN
ZFX	1.74421e-06	0.61842	0.113	0.09	0.0315389	0	ZFX
PPP2R2A	1.76899e-06	0.288718	0.341	0.324	0.0319869	0	PPP2R2A
IL31RA	1.77789e-06	0.879591	0.081	0.061	0.0321478	0	IL31RA
BORCS8	1.8197e-06	0.353157	0.234	0.208	0.0329039	0	BORCS8
SLC4A7	1.87177e-06	0.596115	0.176	0.154	0.0338453	0	SLC4A7
PRKAB2	1.89624e-06	0.440719	0.201	0.176	0.0342877	0	PRKAB2
APBB2	1.92112e-06	0.628476	0.14	0.117	0.0347377	0	APBB2
CASTOR1	1.93871e-06	0.537577	0.116	0.093	0.0350557	0	CASTOR1
TDRD5	2.05153e-06	0.665375	0.096	0.074	0.0370958	0	TDRD5
CAP2	2.11753e-06	0.611017	0.12	0.097	0.0382892	0	CAP2
PPP2R5B	2.15903e-06	0.258523	0.296	0.271	0.0390395	0	PPP2R5B
NUAK1	2.16516e-06	0.894807	0.096	0.075	0.0391504	0	NUAK1
TMEM245	2.22258e-06	0.288612	0.369	0.354	0.0401886	0	TMEM245
FAM193A	2.22304e-06	0.279519	0.288	0.264	0.0401971	0	FAM193A
EBP	2.27942e-06	0.404724	0.361	0.347	0.0412165	0	EBP
ZNF44	2.31736e-06	0.413916	0.205	0.18	0.0419026	0	ZNF44
FMN1	2.31853e-06	0.252562	0.333	0.309	0.0419237	0	FMN1
PFN4	2.34901e-06	0.925063	0.034	0.021	0.0424748	0	PFN4
TLR5	2.35285e-06	1.15129	0.036	0.022	0.0425443	0	TLR5
LPXN	2.37811e-06	0.564821	0.135	0.112	0.043001	0	LPXN
ITGA10	2.43283e-06	0.612492	0.072	0.052	0.0439905	0	ITGA10
RNF111	2.43691e-06	0.324328	0.29	0.268	0.0440642	0	RNF111
ANAPC4	2.46685e-06	0.307222	0.283	0.26	0.0446056	0	ANAPC4
DHX58	2.47907e-06	0.367192	0.199	0.173	0.0448265	0	DHX58
GJB6	2.5551e-06	1.15074	0.064	0.047	0.0462014	0	GJB6
POMT2	2.5557e-06	0.497834	0.167	0.143	0.0462122	0	POMT2
DPH7	2.60174e-06	0.330985	0.24	0.215	0.0470447	0	DPH7
DNM1L	2.68217e-06	0.402898	0.281	0.263	0.048499	0	DNM1L
RTKN2	2.72871e-06	0.711554	0.197	0.176	0.0493406	0	RTKN2
SHLD2	2.79258e-06	0.436535	0.243	0.223	0.0504955	0	SHLD2
MAP3K9	2.99622e-06	0.331607	0.272	0.25	0.0541776	0	MAP3K9
CLDN9	3.05888e-06	0.764486	0.063	0.045	0.0553107	0	CLDN9
ANO6	3.16533e-06	0.554216	0.217	0.198	0.0572356	0	ANO6
SUPT7L	3.18186e-06	0.411926	0.207	0.183	0.0575345	0	SUPT7L
ZNF284	3.24086e-06	0.698624	0.077	0.057	0.0586012	0	ZNF284
UIMC1	3.49841e-06	0.28134	0.269	0.245	0.0632582	0	UIMC1
TASOR	3.55294e-06	0.259598	0.355	0.341	0.0642442	0	TASOR
ANKRD36	3.5938e-06	0.775585	0.111	0.09	0.0649831	0	ANKRD36
TMEM87B	3.65861e-06	0.29932	0.349	0.333	0.066155	0	TMEM87B
PCDHGB7	3.81996e-06	0.817634	0.044	0.029	0.0690725	0	PCDHGB7
TMEM168	3.90635e-06	0.58508	0.207	0.188	0.0706346	0	TMEM168
LAMC1	4.04878e-06	0.419101	0.279	0.263	0.0732101	0	LAMC1
TJP1	4.14699e-06	0.255501	0.396	0.383	0.0749858	0	TJP1
PLPP4	4.2276e-06	0.854682	0.102	0.082	0.0764434	0	PLPP4
PLCB4	4.24446e-06	0.476877	0.189	0.166	0.0767483	0	PLCB4
TMEM150A	4.4867e-06	0.574482	0.105	0.084	0.0811285	0	TMEM150A
ZNF595	4.72652e-06	0.448243	0.245	0.225	0.0854649	0	ZNF595
RIC1	4.79169e-06	0.290513	0.275	0.253	0.0866433	0	RIC1
FAM185A	4.80887e-06	0.705797	0.082	0.062	0.086954	0	FAM185A
BEAN1	4.96959e-06	0.818226	0.083	0.064	0.0898601	0	BEAN1
UCN2	5.11007e-06	1.30206	0.027	0.016	0.0924003	0	UCN2
ZNF567	5.24599e-06	0.60749	0.089	0.068	0.094858	0	ZNF567
KRBA2	5.25831e-06	0.721578	0.046	0.031	0.0950807	0	KRBA2
LTBP1	5.34528e-06	0.765905	0.119	0.098	0.0966533	0	LTBP1
ITSN1	5.58205e-06	0.514207	0.165	0.142	0.100935	0	ITSN1
PPIL3	6.01113e-06	0.4707	0.182	0.16	0.108693	0	PPIL3
ZNF92	6.14924e-06	0.764287	0.136	0.116	0.11119	0	ZNF92
ZNF236	6.16348e-06	0.354628	0.267	0.246	0.111448	0	ZNF236
LYG1	6.18511e-06	0.670058	0.059	0.042	0.111839	0	LYG1
USF1	6.33938e-06	0.364315	0.276	0.257	0.114629	0	USF1
GTF2H4	6.5478e-06	0.641452	0.131	0.109	0.118397	0	GTF2H4
TNFSF15	6.65578e-06	0.63205	0.184	0.163	0.12035	0	TNFSF15
PAPLN	6.7119e-06	0.856217	0.045	0.031	0.121365	0	PAPLN
ZNF334	6.808e-06	0.578474	0.089	0.069	0.123102	0	ZNF334
CEP95	7.19849e-06	0.35387	0.271	0.251	0.130163	0	CEP95
GTF2IRD1	7.43103e-06	0.267934	0.318	0.299	0.134368	0	GTF2IRD1
SYNRG	7.43363e-06	0.28591	0.241	0.218	0.134415	0	SYNRG
ELP1	7.47292e-06	0.428987	0.22	0.198	0.135125	0	ELP1
ZNF300	7.47928e-06	0.509233	0.127	0.104	0.13524	0	ZNF300
RTL10	7.5867e-06	0.40963	0.219	0.197	0.137183	0	RTL10
KYAT1	7.60774e-06	0.304344	0.223	0.198	0.137563	0	KYAT1
AOC2	7.66918e-06	0.823486	0.078	0.059	0.138674	0	AOC2
GAS6	8.64322e-06	0.350871	0.31	0.293	0.156287	0	GAS6
SEPTIN6	8.86412e-06	0.67965	0.059	0.042	0.160281	0	SEPTIN6
LTA4H	8.88855e-06	0.306046	0.3	0.284	0.160723	0	LTA4H
IDS	8.96767e-06	0.272928	0.319	0.303	0.162153	0	IDS
HLCS	9.26335e-06	0.321878	0.265	0.243	0.1675	0	HLCS
PRICKLE1	9.78102e-06	0.901707	0.099	0.079	0.17686	0	PRICKLE1
DPY19L4	9.94146e-06	0.585859	0.171	0.151	0.179762	0	DPY19L4
TFCP2	1.01108e-05	0.330009	0.257	0.237	0.182824	0	TFCP2
ARHGEF4	1.02959e-05	0.876713	0.036	0.023	0.186171	0	ARHGEF4
PPP4R1	1.0454e-05	0.289995	0.355	0.345	0.189029	0	PPP4R1
MEF2A	1.05738e-05	0.2628	0.269	0.248	0.191195	0	MEF2A
FBXO38	1.05988e-05	0.466688	0.202	0.181	0.191648	0	FBXO38
CSAD	1.10294e-05	0.289815	0.199	0.173	0.199433	0	CSAD
ZNF75D	1.11442e-05	0.63155	0.13	0.109	0.20151	0	ZNF75D
KLF8	1.1281e-05	0.933107	0.021	0.012	0.203983	0	KLF8
ZGLP1	1.16178e-05	0.52063	0.075	0.056	0.210073	0	ZGLP1
ZNF285	1.18257e-05	1.07088	0.033	0.021	0.213832	0	ZNF285
ATG12	1.18652e-05	0.409031	0.237	0.22	0.214547	0	ATG12
SPOCD1	1.21943e-05	0.881462	0.054	0.038	0.220498	0	SPOCD1
TRIM45	1.22274e-05	0.62831	0.106	0.086	0.221096	0	TRIM45
PTGR2	1.29544e-05	0.368069	0.183	0.16	0.234242	0	PTGR2
CCDC57	1.43409e-05	0.261294	0.273	0.249	0.259312	0	CCDC57
SHANK2	1.4404e-05	0.307337	0.233	0.211	0.260453	0	SHANK2
ZMAT3	1.46023e-05	0.64275	0.188	0.169	0.264039	0	ZMAT3
DMXL1	1.49236e-05	0.309156	0.233	0.211	0.269849	0	DMXL1
PTPN20	1.52912e-05	0.770723	0.087	0.068	0.276496	0	PTPN20
AASDH	1.53519e-05	0.515643	0.135	0.113	0.277593	0	AASDH
PBX2	1.55077e-05	0.4201	0.2	0.179	0.28041	0	PBX2
PDLIM4	1.57062e-05	0.524955	0.197	0.178	0.283999	0	PDLIM4
TMEM68	1.62202e-05	0.255002	0.325	0.309	0.293294	0	TMEM68
DCAF16	1.6239e-05	0.477438	0.235	0.218	0.293634	0	DCAF16
C5AR1	1.64568e-05	0.356258	0.123	0.1	0.297572	0	C5AR1
ATG7	1.69326e-05	0.282253	0.294	0.276	0.306176	0	ATG7
C1QTNF6	1.72481e-05	0.605421	0.062	0.045	0.311881	0	C1QTNF6
ZNF365	1.73563e-05	0.73887	0.078	0.06	0.313836	0	ZNF365
BCAS3	1.85178e-05	0.473294	0.124	0.102	0.334838	0	BCAS3
GPR78	1.85414e-05	1.42667	0.019	0.011	0.335266	0	GPR78
TRIM6	1.87334e-05	1.22654	0.021	0.012	0.338737	0	TRIM6
MPP3	1.87474e-05	0.411203	0.17	0.148	0.338991	0	MPP3
PLEKHA8	2.05272e-05	0.458556	0.124	0.103	0.371173	0	PLEKHA8
ZYG11B	2.08959e-05	0.452771	0.195	0.175	0.377839	0	ZYG11B
TMSB15B	2.20838e-05	1.19282	0.046	0.033	0.39932	0	TMSB15B
MGAT4A	2.26369e-05	0.870148	0.082	0.064	0.409321	0	MGAT4A
TLE3	2.29775e-05	0.456628	0.163	0.142	0.415478	0	TLE3
NOXRED1	2.31057e-05	0.939708	0.035	0.023	0.417797	0	NOXRED1
CERS5	2.33534e-05	0.48321	0.23	0.214	0.422277	0	CERS5
KCTD13	2.34129e-05	0.258696	0.296	0.275	0.423352	0	KCTD13
EML2	2.34866e-05	0.363449	0.259	0.243	0.424685	0	EML2
NIT2	2.37342e-05	0.403196	0.214	0.195	0.429161	0	NIT2
INTS8	2.60113e-05	0.296175	0.267	0.248	0.470336	0	INTS8
KCTD7	2.62649e-05	0.469282	0.153	0.132	0.474922	0	KCTD7
GPRASP1	2.64728e-05	0.507626	0.085	0.066	0.478681	0	GPRASP1
KIF3A	2.78017e-05	0.400861	0.154	0.132	0.50271	0	KIF3A
ADAMTS14	2.80075e-05	0.474369	0.12	0.098	0.506432	0	ADAMTS14
NFATC4	2.87009e-05	0.315817	0.166	0.143	0.51897	0	NFATC4
GRK4	2.95076e-05	0.508532	0.122	0.102	0.533556	0	GRK4
DRAM2	2.97688e-05	0.433539	0.232	0.216	0.53828	0	DRAM2
ENDOV	2.99629e-05	0.413548	0.23	0.213	0.541789	0	ENDOV
SHROOM1	3.11486e-05	0.315255	0.22	0.198	0.563229	0	SHROOM1
TTC13	3.13138e-05	0.391137	0.234	0.215	0.566216	0	TTC13
PCDHB14	3.33354e-05	1.20803	0.035	0.023	0.602771	0	PCDHB14
GRIP1	3.3583e-05	0.908664	0.03	0.019	0.607248	0	GRIP1
EFCAB13	3.41077e-05	0.556214	0.08	0.062	0.616736	0	EFCAB13
PPP3CC	3.47553e-05	0.432908	0.156	0.136	0.628446	0	PPP3CC
ANKDD1B	3.53065e-05	0.47425	0.058	0.042	0.638412	0	ANKDD1B
TGFB2	3.57541e-05	0.678601	0.167	0.148	0.646505	0	TGFB2
CCDC191	3.81752e-05	0.368536	0.175	0.153	0.690284	0	CCDC191
LIG4	3.81855e-05	0.614807	0.11	0.091	0.69047	0	LIG4
PIP4P2	4.05099e-05	0.581328	0.104	0.085	0.732499	0	PIP4P2
ZNF138	4.05908e-05	0.725911	0.091	0.073	0.733963	0	ZNF138
IRS1	4.06377e-05	0.49098	0.217	0.201	0.734811	0	IRS1
DNAJC4	4.07125e-05	0.370535	0.201	0.181	0.736163	0	DNAJC4
SLC2A14	4.25326e-05	1.23954	0.014	0.007	0.769075	0	SLC2A14
ZNF273	4.35948e-05	0.91903	0.037	0.025	0.788281	0	ZNF273
ERMARD	4.46374e-05	0.477495	0.141	0.121	0.807134	0	ERMARD
ASCC3	4.52851e-05	0.384395	0.229	0.211	0.818845	0	ASCC3
NANOS3	4.57251e-05	0.959384	0.025	0.015	0.826802	0	NANOS3
TARBP1	4.61008e-05	0.381438	0.272	0.257	0.833595	0	TARBP1
SPTY2D1OS	4.62755e-05	0.611253	0.119	0.1	0.836753	0	SPTY2D1OS
CRYZL1	4.63662e-05	0.556163	0.1	0.082	0.838393	0	CRYZL1
CLCC1	4.68002e-05	0.313259	0.309	0.296	0.846241	0	CLCC1
TRPS1	4.68318e-05	0.250385	0.319	0.304	0.846812	0	TRPS1
SLC39A10	5.02194e-05	0.440315	0.183	0.164	0.908067	0	SLC39A10
PLXNA2	5.0729e-05	0.382911	0.258	0.242	0.917283	0	PLXNA2
NPEPL1	5.10901e-05	0.252942	0.275	0.256	0.923811	0	NPEPL1
PINLYP	5.35116e-05	0.866711	0.074	0.058	0.967598	0	PINLYP
LDAH	5.75974e-05	0.480165	0.178	0.159	1	0	LDAH
TMEM86B	5.84278e-05	0.431839	0.168	0.148	1	0	TMEM86B
CAPN3	5.84419e-05	0.415498	0.069	0.052	1	0	CAPN3
PEX6	5.86298e-05	0.512527	0.072	0.055	1	0	PEX6
LTN1	5.93399e-05	0.352699	0.213	0.195	1	0	LTN1
CAD	6.01392e-05	0.353813	0.244	0.226	1	0	CAD
BBS9	6.1359e-05	0.478543	0.149	0.129	1	0	BBS9
CMTR1	6.21852e-05	0.476735	0.159	0.139	1	0	CMTR1
CRPPA	6.22791e-05	0.583103	0.08	0.063	1	0	CRPPA
SGK3	6.33214e-05	0.438794	0.168	0.149	1	0	SGK3
C3orf62	6.33854e-05	0.696872	0.08	0.064	1	0	C3orf62
PHACTR3	6.35401e-05	0.489622	0.214	0.195	1	0	PHACTR3
PCDHB10	6.37049e-05	1.02215	0.034	0.023	1	0	PCDHB10
PTPN2	6.53715e-05	0.605022	0.137	0.118	1	0	PTPN2
ADAM32	6.54963e-05	0.534824	0.085	0.068	1	0	ADAM32
SENP7	6.62793e-05	0.441915	0.149	0.129	1	0	SENP7
HIST1H2AC	6.64521e-05	0.605192	0.077	0.06	1	0	HIST1H2AC
FHL3	6.97045e-05	0.706751	0.104	0.086	1	0	FHL3
ERCC3	7.01295e-05	0.301674	0.221	0.202	1	0	ERCC3
MST1	7.15044e-05	0.441793	0.105	0.086	1	0	MST1
USP49	7.15386e-05	0.446348	0.069	0.053	1	0	USP49
ARAP2	7.18778e-05	0.452895	0.215	0.2	1	0	ARAP2
PKP1	7.20737e-05	0.759643	0.142	0.125	1	0	PKP1
RTEL1	7.31249e-05	0.25299	0.295	0.278	1	0	RTEL1
DCUN1D4	7.33086e-05	0.316827	0.238	0.22	1	0	DCUN1D4
PANO1	7.57401e-05	1.1932	0.019	0.011	1	0	PANO1
RAB7B	7.57476e-05	0.68124	0.104	0.086	1	0	RAB7B
SMYD2	7.66858e-05	0.481404	0.186	0.168	1	0	SMYD2
IMMP2L	7.75394e-05	0.297487	0.268	0.251	1	0	IMMP2L
POLR2B	8.15855e-05	0.277604	0.314	0.303	1	0	POLR2B
ZDHHC6	8.34057e-05	0.267866	0.302	0.289	1	0	ZDHHC6
DEPP1	8.60853e-05	0.588874	0.236	0.218	1	0	DEPP1
VWA8	8.65761e-05	0.414963	0.203	0.185	1	0	VWA8
SEC31B	8.69629e-05	0.329628	0.105	0.085	1	0	SEC31B
PIGB	9.1921e-05	0.729629	0.115	0.098	1	0	PIGB
L1CAM	9.21323e-05	0.668237	0.118	0.1	1	0	L1CAM
C8orf58	9.22854e-05	0.412989	0.136	0.115	1	0	C8orf58
KPNA3	9.29776e-05	0.477659	0.177	0.16	1	0	KPNA3
PRKCI	9.36627e-05	0.392194	0.237	0.223	1	0	PRKCI
RECQL5	9.45169e-05	0.302145	0.249	0.231	1	0	RECQL5
ZNF785	9.65092e-05	0.384002	0.181	0.161	1	0	ZNF785
ADCK5	9.83838e-05	0.254151	0.272	0.254	1	0	ADCK5
FBXO42	9.9564e-05	0.38718	0.196	0.178	1	0	FBXO42
MMP12	0.000103478	1.28752	0.014	0.007	1	0	MMP12
LARP4	0.000104822	0.259533	0.335	0.326	1	0	LARP4
CNTNAP3	0.000104906	1.31453	0.016	0.009	1	0	CNTNAP3
RAD52	0.000106028	0.315977	0.149	0.129	1	0	RAD52
PRDM8	0.000107945	0.563216	0.111	0.093	1	0	PRDM8
PPP2R1B	0.000108515	0.282491	0.308	0.297	1	0	PPP2R1B
TMEM190	0.000109227	0.889443	0.014	0.008	1	0	TMEM190
MGAT5B	0.00011603	0.764112	0.068	0.053	1	0	MGAT5B
PIK3IP1	0.000116256	0.475177	0.19	0.174	1	0	PIK3IP1
FAM160B1	0.0001217	0.520048	0.102	0.085	1	0	FAM160B1
VCPKMT	0.00012743	0.451859	0.171	0.152	1	0	VCPKMT
TMEM50B	0.000127648	0.333135	0.208	0.19	1	0	TMEM50B
STIMATE	0.000130203	0.346797	0.163	0.144	1	0	STIMATE
WDR66	0.000131886	0.352793	0.138	0.118	1	0	WDR66
WFDC10B	0.00013268	0.793273	0.055	0.042	1	0	WFDC10B
SAMD8	0.000133969	0.541987	0.159	0.142	1	0	SAMD8
PRR36	0.000136975	0.876232	0.103	0.087	1	0	PRR36
MTMR6	0.00014045	0.531306	0.157	0.14	1	0	MTMR6
ZEB1	0.000140526	0.349639	0.138	0.119	1	0	ZEB1
CYP2C8	0.000144912	1.07384	0.017	0.01	1	0	CYP2C8
WDR25	0.000145815	0.376947	0.147	0.127	1	0	WDR25
XPO1	0.000146698	0.260305	0.321	0.309	1	0	XPO1
TSGA10	0.000154942	0.363786	0.101	0.083	1	0	TSGA10
ZFYVE9	0.000155669	0.41835	0.185	0.167	1	0	ZFYVE9
ZFP62	0.000157078	0.268215	0.287	0.273	1	0	ZFP62
SZT2	0.000157173	0.37239	0.21	0.192	1	0	SZT2
ATAD1	0.000162502	0.270702	0.331	0.322	1	0	ATAD1
NOCT	0.000166929	0.514344	0.151	0.134	1	0	NOCT
AP4E1	0.000168172	0.42919	0.171	0.154	1	0	AP4E1
ZNF274	0.00017508	0.347832	0.158	0.138	1	0	ZNF274
IL15	0.000182041	0.786653	0.063	0.049	1	0	IL15
TCAIM	0.000198759	0.483466	0.156	0.139	1	0	TCAIM
NSMCE2	0.000206538	0.415235	0.223	0.209	1	0	NSMCE2
TMOD2	0.000208464	0.767296	0.049	0.036	1	0	TMOD2
IL13RA1	0.000209029	0.492341	0.197	0.184	1	0	IL13RA1
C1orf74	0.000209502	0.988331	0.081	0.066	1	0	C1orf74
SPRY3	0.00021036	0.837824	0.041	0.03	1	0	SPRY3
NAA80	0.000217664	0.41265	0.173	0.155	1	0	NAA80
RNF146	0.000221931	0.715197	0.067	0.052	1	0	RNF146
IFI27L1	0.0002226	0.585711	0.148	0.132	1	0	IFI27L1
ZNF839	0.000222637	0.47389	0.147	0.129	1	0	ZNF839
BEST3	0.000223272	1.46477	0.01	0.005	1	0	BEST3
PIGQ	0.000223486	0.250407	0.281	0.267	1	0	PIGQ
LEXM	0.000223727	0.641623	0.047	0.034	1	0	LEXM
ZC3H6	0.000228695	0.43548	0.134	0.116	1	0	ZC3H6
SFT2D2	0.000232985	0.404036	0.257	0.247	1	0	SFT2D2
OR52B2	0.000244332	1.29036	0.024	0.016	1	0	OR52B2
SLC22A14	0.000247525	0.6318	0.038	0.026	1	0	SLC22A14
SLC25A12	0.000247542	0.42562	0.18	0.162	1	0	SLC25A12
DPYD	0.000247872	0.33262	0.152	0.131	1	0	DPYD
NUP188	0.000252475	0.36646	0.245	0.231	1	0	NUP188
TMEM161B	0.000252744	0.452014	0.209	0.195	1	0	TMEM161B
KANK2	0.000256799	0.315512	0.198	0.182	1	0	KANK2
WDR78	0.000257986	0.546368	0.085	0.069	1	0	WDR78
SNPH	0.000258677	0.802554	0.032	0.022	1	0	SNPH
MSN	0.000259616	0.615268	0.151	0.136	1	0	MSN
ZSWIM4	0.000264881	0.42065	0.149	0.131	1	0	ZSWIM4
EDEM2	0.000267475	0.351579	0.221	0.205	1	0	EDEM2
TMEM175	0.000267672	0.32791	0.191	0.172	1	0	TMEM175
ATR	0.000268222	0.320179	0.245	0.231	1	0	ATR
KLHL22	0.000270718	0.314148	0.196	0.18	1	0	KLHL22
PCDHGA9	0.000275749	1.25277	0.015	0.008	1	0	PCDHGA9
WHRN	0.000280434	0.331535	0.088	0.071	1	0	WHRN
NDUFAF7	0.000288313	0.466626	0.153	0.136	1	0	NDUFAF7
SCYL2	0.000302937	0.446565	0.179	0.165	1	0	SCYL2
C2orf66	0.000315179	1.33206	0.011	0.005	1	0	C2orf66
TOMM6	0.000317073	0.501741	0.128	0.111	1	0	TOMM6
PIK3CA	0.000324572	0.489644	0.162	0.146	1	0	PIK3CA
BTBD9	0.000332568	0.359232	0.205	0.188	1	0	BTBD9
CLEC18A	0.000335229	1.00939	0.02	0.012	1	0	CLEC18A
NEK11	0.000337773	0.417021	0.162	0.145	1	0	NEK11
CLPSL1	0.000341792	0.818705	0.036	0.025	1	0	CLPSL1
DCAF4L1	0.000343265	0.552022	0.026	0.017	1	0	DCAF4L1
MFHAS1	0.000343733	0.336146	0.271	0.262	1	0	MFHAS1
ZNF776	0.00034584	0.507899	0.102	0.085	1	0	ZNF776
COPS5	0.000347815	0.27358	0.269	0.258	1	0	COPS5
PARN	0.000350057	0.288131	0.228	0.213	1	0	PARN
SMARCAL1	0.000350553	0.488554	0.151	0.135	1	0	SMARCAL1
CNIH2	0.000361429	0.394802	0.092	0.075	1	0	CNIH2
SSH2	0.000363214	0.343675	0.196	0.179	1	0	SSH2
SMARCA1	0.000364463	0.588052	0.099	0.084	1	0	SMARCA1
TMEM241	0.000370579	0.557305	0.149	0.134	1	0	TMEM241
C6orf132	0.000372722	0.272662	0.292	0.281	1	0	C6orf132
PCDHGA7	0.000373058	0.935702	0.018	0.011	1	0	PCDHGA7
TRNT1	0.00037492	0.316492	0.273	0.262	1	0	TRNT1
PHF8	0.000379881	0.276739	0.208	0.191	1	0	PHF8
NFKBID	0.000396021	0.343113	0.155	0.136	1	0	NFKBID
KAT2A	0.000407328	0.256973	0.222	0.203	1	0	KAT2A
PGGT1B	0.000409621	0.325848	0.216	0.201	1	0	PGGT1B
FANK1	0.000411928	0.356874	0.118	0.1	1	0	FANK1
GALNT2	0.000412643	0.267803	0.327	0.317	1	0	GALNT2
FZD6	0.000413496	0.486143	0.234	0.223	1	0	FZD6
SLC36A1	0.000416861	0.451968	0.135	0.118	1	0	SLC36A1
MAPK14	0.000431911	0.380078	0.231	0.217	1	0	MAPK14
ERAP2	0.000434141	0.607815	0.089	0.073	1	0	ERAP2
PARVB	0.000435472	0.45637	0.187	0.173	1	0	PARVB
GJB4	0.000450815	0.454536	0.213	0.199	1	0	GJB4
AXIN2	0.000470022	0.533745	0.087	0.072	1	0	AXIN2
RIMS3	0.000470025	0.57603	0.057	0.044	1	0	RIMS3
SDR39U1	0.000471619	0.298497	0.265	0.253	1	0	SDR39U1
ADARB1	0.000474831	0.788161	0.036	0.025	1	0	ADARB1
LY75	0.000479579	0.342867	0.281	0.273	1	0	LY75
CPEB4	0.000491676	0.29634	0.243	0.232	1	0	CPEB4
PDZK1	0.000493976	0.828357	0.04	0.029	1	0	PDZK1
ALMS1	0.000498827	0.372987	0.168	0.151	1	0	ALMS1
DICER1	0.000499294	0.261586	0.302	0.293	1	0	DICER1
YAF2	0.00050635	0.393841	0.198	0.184	1	0	YAF2
MFSD4B	0.00050697	0.472814	0.106	0.09	1	0	MFSD4B
DHRS2	0.000507507	1.01957	0.028	0.019	1	0	DHRS2
ZSCAN26	0.000515468	0.516745	0.067	0.053	1	0	ZSCAN26
CEP85L	0.000517136	0.627785	0.11	0.094	1	0	CEP85L
SNAP23	0.000518426	0.454235	0.163	0.147	1	0	SNAP23
RALGAPA1	0.000530679	0.428445	0.118	0.101	1	0	RALGAPA1
PITPNC1	0.00053568	0.266268	0.246	0.233	1	0	PITPNC1
MFGE8	0.000547478	1.17092	0.033	0.023	1	0	MFGE8
NOTCH2	0.000552686	0.369372	0.233	0.222	1	0	NOTCH2
EIPR1	0.000555339	0.358323	0.255	0.246	1	0	EIPR1
PPA1	0.000559865	0.461199	0.215	0.205	1	0	PPA1
STK32A	0.000571821	0.429038	0.066	0.052	1	0	STK32A
ZBTB37	0.000572985	0.336517	0.181	0.164	1	0	ZBTB37
ZFHX2	0.000579117	0.524492	0.061	0.048	1	0	ZFHX2
RRAS2	0.000581469	0.478876	0.168	0.155	1	0	RRAS2
CBR4	0.000590367	0.343099	0.228	0.216	1	0	CBR4
C10orf88	0.000608172	0.562616	0.099	0.084	1	0	C10orf88
RNF224	0.000621049	0.907784	0.013	0.007	1	0	RNF224
ANKRD26	0.000628619	0.291951	0.187	0.169	1	0	ANKRD26
FBXL13	0.000645559	0.729176	0.049	0.037	1	0	FBXL13
MAN2A1	0.000645929	0.388508	0.238	0.228	1	0	MAN2A1
TRIP4	0.000648011	0.362917	0.2	0.187	1	0	TRIP4
MFN1	0.000651122	0.270268	0.225	0.21	1	0	MFN1
HGSNAT	0.00065712	0.428546	0.219	0.208	1	0	HGSNAT
TGFBR1	0.000684694	0.467472	0.19	0.177	1	0	TGFBR1
SMC5	0.000720885	0.263103	0.273	0.261	1	0	SMC5
NAPSA	0.000728901	0.969123	0.012	0.007	1	0	NAPSA
GRIN3B	0.000737211	0.839214	0.012	0.007	1	0	GRIN3B
PAM	0.000739508	0.312171	0.268	0.26	1	0	PAM
RNGTT	0.000763157	0.291735	0.196	0.181	1	0	RNGTT
SLC25A44	0.00077699	0.33754	0.11	0.136	1	0	SLC25A44
LTO1	0.00078755	0.673363	0.111	0.096	1	0	LTO1
RNFT1	0.000790993	0.430745	0.108	0.093	1	0	RNFT1
BCKDHB	0.000792406	0.468851	0.126	0.11	1	0	BCKDHB
TUT4	0.000805058	0.318439	0.146	0.129	1	0	TUT4
ST6GAL1	0.000844932	0.882694	0.047	0.035	1	0	ST6GAL1
ZNF546	0.000849902	0.857484	0.033	0.023	1	0	ZNF546
ALS2	0.000860007	0.409807	0.183	0.169	1	0	ALS2
GALT	0.000871603	0.307724	0.175	0.159	1	0	GALT
PIK3C3	0.000882871	0.535855	0.13	0.115	1	0	PIK3C3
IL11RA	0.00089152	0.357785	0.099	0.083	1	0	IL11RA
ZNF529	0.000909529	0.442922	0.064	0.051	1	0	ZNF529
ACBD6	0.000926373	0.357432	0.259	0.249	1	0	ACBD6
ZNF780A	0.000928526	0.480993	0.158	0.144	1	0	ZNF780A
GPR87	0.000930802	0.615307	0.179	0.168	1	0	GPR87
KRT79	0.000940145	0.975819	0.011	0.006	1	0	KRT79
RAPGEF2	0.000960633	0.31407	0.25	0.239	1	0	RAPGEF2
RFNG	0.00096552	0.410644	0.165	0.151	1	0	RFNG
C2CD3	0.000975748	0.318015	0.2	0.185	1	0	C2CD3
KRT13	0.000976771	0.773188	0.051	0.04	1	0	KRT13
MCC	0.000992197	0.303295	0.133	0.117	1	0	MCC
TAMM41	0.00100133	0.350402	0.164	0.148	1	0	TAMM41
DNHD1	0.00100709	0.305234	0.208	0.193	1	0	DNHD1
STPG2	0.00101184	0.865661	0.017	0.011	1	0	STPG2
INPP5D	0.00103716	0.350841	0.146	0.13	1	0	INPP5D
NIPSNAP3B	0.00104372	0.813059	0.022	0.014	1	0	NIPSNAP3B
ENO3	0.00105549	0.70132	0.032	0.022	1	0	ENO3
MFSD8	0.00106332	0.38834	0.202	0.19	1	0	MFSD8
PTBP2	0.00106684	0.466034	0.15	0.135	1	0	PTBP2
TEFM	0.00106988	0.466722	0.149	0.134	1	0	TEFM
VAMP5	0.00108363	0.402396	0.127	0.112	1	0	VAMP5
TBX19	0.00111411	0.791135	0.058	0.046	1	0	TBX19
TTBK2	0.00111659	0.728921	0.049	0.037	1	0	TTBK2
TMEM131	0.00112522	0.251241	0.267	0.256	1	0	TMEM131
NAA35	0.00118503	0.355929	0.206	0.193	1	0	NAA35
ZNF662	0.00119096	0.517162	0.099	0.084	1	0	ZNF662
ZNF160	0.00120069	0.38875	0.104	0.089	1	0	ZNF160
NHLH1	0.0012314	0.756421	0.023	0.015	1	0	NHLH1
NIPSNAP3A	0.00125859	0.646385	0.114	0.101	1	0	NIPSNAP3A
ATP6V0A2	0.00126742	0.398183	0.243	0.234	1	0	ATP6V0A2
PRRG1	0.00128484	0.416513	0.204	0.193	1	0	PRRG1
PCDHGC3	0.00129433	1.18018	0.01	0.005	1	0	PCDHGC3
ADRA1B	0.00130882	0.959364	0.063	0.051	1	0	ADRA1B
TBC1D3B	0.00131861	0.87467	0.013	0.007	1	0	TBC1D3B
APH1B	0.00137667	0.878847	0.07	0.058	1	0	APH1B
2025-03-02	0.00137718	0.377391	0.208	0.196	1	0	2025-03-02
LMAN2L	0.00138051	0.393477	0.189	0.176	1	0	LMAN2L
PIGL	0.00139438	0.299941	0.186	0.172	1	0	PIGL
YJEFN3	0.00139477	0.286977	0.135	0.118	1	0	YJEFN3
ADHFE1	0.00144695	0.718699	0.043	0.033	1	0	ADHFE1
COG5	0.00146725	0.34025	0.202	0.189	1	0	COG5
ZNF484	0.00148512	0.566864	0.097	0.083	1	0	ZNF484
MED12	0.00148593	0.473873	0.11	0.095	1	0	MED12
JAK3	0.00148882	0.540704	0.047	0.036	1	0	JAK3
NBAS	0.00150946	0.360822	0.21	0.199	1	0	NBAS
INCA1	0.00151551	1.30934	0.014	0.008	1	0	INCA1
ARMCX1	0.00151662	0.839367	0.013	0.008	1	0	ARMCX1
PLD1	0.00152647	0.327737	0.188	0.174	1	0	PLD1
RAMACL	0.00155921	1.34203	0.011	0.006	1	0	RAMACL
HACE1	0.00160722	0.588079	0.064	0.052	1	0	HACE1
TRAF3	0.00161408	0.330798	0.202	0.189	1	0	TRAF3
CABP4	0.00163322	0.431365	0.112	0.098	1	0	CABP4
KPTN	0.00164835	0.540129	0.073	0.06	1	0	KPTN
TMEM19	0.00166746	0.262518	0.091	0.115	1	0	TMEM19
ZNF585B	0.00167656	0.519212	0.029	0.021	1	0	ZNF585B
CYP2E1	0.0016822	0.642587	0.049	0.038	1	0	CYP2E1
FAM204A	0.00169098	0.472128	0.161	0.149	1	0	FAM204A
PLEKHM3	0.00170405	0.559195	0.071	0.059	1	0	PLEKHM3
ABCA1	0.00170412	0.692054	0.047	0.036	1	0	ABCA1
ZNF211	0.00170471	0.558431	0.06	0.048	1	0	ZNF211
PLGLB2	0.00170719	0.610392	0.074	0.061	1	0	PLGLB2
NR2C1	0.00175644	0.32976	0.171	0.156	1	0	NR2C1
SLC38A6	0.00179301	0.46848	0.092	0.078	1	0	SLC38A6
TRIM13	0.00181833	0.478347	0.152	0.139	1	0	TRIM13
SLC25A34	0.00181903	0.818658	0.025	0.017	1	0	SLC25A34
PDCD6	0.00185292	0.257897	0.315	0.313	1	0	PDCD6
SLC44A3	0.0018769	0.459408	0.195	0.185	1	0	SLC44A3
FRS2	0.00189431	0.388691	0.155	0.142	1	0	FRS2
SYT17	0.00190151	0.291964	0.156	0.141	1	0	SYT17
ZNF134	0.00191217	0.727393	0.015	0.009	1	0	ZNF134
ZFP69B	0.00192099	1.07073	0.013	0.008	1	0	ZFP69B
ZC3HAV1L	0.00200025	0.567231	0.129	0.116	1	0	ZC3HAV1L
IL20RB	0.00204473	0.522347	0.08	0.067	1	0	IL20RB
SUSD4	0.00209381	1.1529	0.017	0.011	1	0	SUSD4
TLCD5	0.00212743	0.730773	0.041	0.031	1	0	TLCD5
ARAP3	0.00214169	0.489127	0.13	0.117	1	0	ARAP3
EPB41L5	0.00214797	0.323432	0.212	0.2	1	0	EPB41L5
HIST1H4B	0.0021631	1.23252	0.01	0.005	1	0	HIST1H4B
VN1R1	0.00219024	0.787671	0.028	0.02	1	0	VN1R1
DSG3	0.00220242	0.446205	0.194	0.183	1	0	DSG3
VMAC	0.00227598	0.29218	0.143	0.127	1	0	VMAC
CNEP1R1	0.00227733	0.494502	0.168	0.157	1	0	CNEP1R1
SLC15A2	0.00227817	0.809402	0.027	0.019	1	0	SLC15A2
LMLN	0.00228242	0.47805	0.069	0.056	1	0	LMLN
PTPN6	0.00228495	0.320356	0.18	0.166	1	0	PTPN6
CATSPERE	0.00241143	1.07497	0.015	0.009	1	0	CATSPERE
RAB5A	0.00244143	0.363333	0.235	0.228	1	0	RAB5A
PCDHGC5	0.00244509	1.15143	0.019	0.012	1	0	PCDHGC5
ANKRD50	0.00249968	0.420833	0.205	0.195	1	0	ANKRD50
HIST3H2BB	0.00262248	0.407561	0.08	0.067	1	0	HIST3H2BB
C11orf91	0.00262601	0.414272	0.133	0.12	1	0	C11orf91
ERMAP	0.00266202	0.443799	0.113	0.099	1	0	ERMAP
GXYLT1	0.00266273	0.556705	0.104	0.091	1	0	GXYLT1
C1QTNF12	0.00268006	0.479654	0.055	0.044	1	0	C1QTNF12
NAPB	0.00270107	0.41456	0.125	0.111	1	0	NAPB
FLAD1	0.00270712	0.536909	0.152	0.14	1	0	FLAD1
CDK8	0.00281246	0.35608	0.155	0.142	1	0	CDK8
ZNF561	0.00281279	0.390269	0.16	0.148	1	0	ZNF561
ERCC4	0.00283733	0.665094	0.052	0.041	1	0	ERCC4
TMEM225B	0.0029143	0.702031	0.035	0.026	1	0	TMEM225B
EGFR	0.00297638	0.26171	0.312	0.309	1	0	EGFR
MTMR9	0.00310342	0.378318	0.169	0.157	1	0	MTMR9
GNL3L	0.00313755	0.284162	0.25	0.242	1	0	GNL3L
RUSC2	0.00315556	0.270837	0.184	0.172	1	0	RUSC2
RRP12	0.00321394	0.4837	0.162	0.149	1	0	RRP12
BCAM	0.00324058	0.272437	0.21	0.197	1	0	BCAM
KCND1	0.00325484	0.40811	0.047	0.037	1	0	KCND1
TCTEX1D2	0.00326079	0.412003	0.117	0.103	1	0	TCTEX1D2
HCAR3	0.00327089	1.2129	0.017	0.011	1	0	HCAR3
KIAA1549	0.00327218	0.506765	0.135	0.122	1	0	KIAA1549
KNDC1	0.00331481	0.519686	0.035	0.026	1	0	KNDC1
WDR75	0.00332685	0.262487	0.221	0.21	1	0	WDR75
PCDHGA12	0.00337219	0.754645	0.023	0.016	1	0	PCDHGA12
TMEM163	0.00339457	0.458939	0.168	0.156	1	0	TMEM163
TOGARAM1	0.00343717	0.276653	0.23	0.22	1	0	TOGARAM1
GLMN	0.0034553	0.311952	0.189	0.176	1	0	GLMN
POLB	0.00347605	0.651785	0.083	0.071	1	0	POLB
ZNF613	0.00354048	0.88388	0.042	0.033	1	0	ZNF613
AASS	0.00357438	0.535083	0.049	0.039	1	0	AASS
NR2F1	0.00358468	0.345883	0.224	0.215	1	0	NR2F1
HDX	0.00360543	0.487695	0.037	0.028	1	0	HDX
EXOSC7	0.00363006	0.376414	0.187	0.177	1	0	EXOSC7
PLEKHA2	0.00380427	0.367284	0.169	0.157	1	0	PLEKHA2
FAM89B	0.00388961	0.492198	0.155	0.145	1	0	FAM89B
LIMD2	0.00395595	0.56386	0.042	0.032	1	0	LIMD2
KRT6B	0.003976	0.750065	0.203	0.194	1	0	KRT6B
PCDHGB2	0.00398697	0.981265	0.017	0.011	1	0	PCDHGB2
FAM200B	0.00400039	0.46176	0.161	0.151	1	0	FAM200B
SCNN1D	0.00402356	0.535493	0.036	0.028	1	0	SCNN1D
RARS	0.00414817	0.290833	0.252	0.246	1	0	RARS
RNF169	0.00421074	0.319843	0.217	0.207	1	0	RNF169
CYP20A1	0.00430869	0.46216	0.179	0.169	1	0	CYP20A1
SGPP1	0.00447811	0.567318	0.145	0.135	1	0	SGPP1
METTL25	0.0045293	0.588383	0.069	0.058	1	0	METTL25
MED20	0.00454386	0.477506	0.086	0.074	1	0	MED20
PCDHGA8	0.00455548	0.679095	0.02	0.014	1	0	PCDHGA8
TNPO1	0.00456356	0.375524	0.187	0.177	1	0	TNPO1
CEP162	0.0046596	0.463814	0.064	0.053	1	0	CEP162
AK4	0.0046878	0.314348	0.249	0.243	1	0	AK4
PLK5	0.00474763	0.614371	0.022	0.016	1	0	PLK5
KIF5A	0.00478052	0.837726	0.021	0.014	1	0	KIF5A
RAI14	0.00481632	0.507751	0.133	0.121	1	0	RAI14
VSIG10L	0.00485007	0.45252	0.113	0.101	1	0	VSIG10L
ATMIN	0.00488444	0.282875	0.086	0.108	1	0	ATMIN
SLC22A4	0.00490841	0.754202	0.055	0.045	1	0	SLC22A4
TRIM10	0.00493825	0.505647	0.038	0.029	1	0	TRIM10
SCCPDH	0.0049447	0.286404	0.315	0.316	1	0	SCCPDH
TAF1C	0.00498179	0.258867	0.215	0.204	1	0	TAF1C
SMCO2	0.00500339	0.521268	0.046	0.037	1	0	SMCO2
LGR6	0.00504628	0.910867	0.018	0.012	1	0	LGR6
RAD51B	0.0051172	0.250738	0.212	0.2	1	0	RAD51B
ACVR1C	0.00516399	0.799486	0.036	0.027	1	0	ACVR1C
FERMT3	0.00525565	0.397308	0.084	0.071	1	0	FERMT3
HACD1	0.00538211	0.581798	0.071	0.059	1	0	HACD1
EXT2	0.00550583	0.461925	0.164	0.154	1	0	EXT2
CDK3	0.00580644	0.284287	0.119	0.106	1	0	CDK3
ZNF649	0.0058826	0.474489	0.05	0.04	1	0	ZNF649
HILPDA	0.00588434	0.757236	0.162	0.152	1	0	HILPDA
CCDC91	0.00588656	0.290093	0.161	0.149	1	0	CCDC91
ABL1	0.00607407	0.264567	0.264	0.261	1	0	ABL1
CYP26B1	0.00610568	0.911557	0.019	0.013	1	0	CYP26B1
BDH2	0.00615791	0.466191	0.116	0.104	1	0	BDH2
TRDMT1	0.00626019	0.513443	0.086	0.074	1	0	TRDMT1
MAMLD1	0.00635661	0.600625	0.051	0.042	1	0	MAMLD1
STRADB	0.0066065	0.760558	0.057	0.047	1	0	STRADB
FOSL1	0.00663924	0.512411	0.196	0.187	1	0	FOSL1
CHRNB4	0.00676633	1.24963	0.012	0.007	1	0	CHRNB4
LARS2	0.00677061	0.457563	0.13	0.118	1	0	LARS2
ZNF736	0.00677366	0.713988	0.022	0.016	1	0	ZNF736
SMC6	0.00682657	0.333213	0.197	0.188	1	0	SMC6
DZANK1	0.00698985	0.413458	0.092	0.08	1	0	DZANK1
FIG4	0.00715765	0.493577	0.076	0.065	1	0	FIG4
SLC8B1	0.00728853	0.41173	0.199	0.191	1	0	SLC8B1
MAPK1IP1L	0.00735863	0.295762	0.282	0.282	1	0	MAPK1IP1L
SUMO4	0.00739282	0.526696	0.038	0.029	1	0	SUMO4
DCP1B	0.00740422	0.408838	0.124	0.112	1	0	DCP1B
RAP1GDS1	0.00763688	0.400656	0.183	0.176	1	0	RAP1GDS1
RNF170	0.00773587	0.419143	0.131	0.119	1	0	RNF170
C8orf76	0.00778619	0.443169	0.152	0.143	1	0	C8orf76
RMC1	0.00779448	0.409259	0.149	0.138	1	0	RMC1
WDR27	0.00789511	0.292482	0.187	0.177	1	0	WDR27
S100A5	0.00795153	0.29196	0.155	0.142	1	0	S100A5
C19orf71	0.00798668	0.582531	0.025	0.018	1	0	C19orf71
ZNF720	0.00805684	0.831054	0.027	0.02	1	0	ZNF720
ZNF555	0.00813046	0.628672	0.033	0.025	1	0	ZNF555
CAVIN4	0.00815729	0.519956	0.052	0.043	1	0	CAVIN4
ZNF674	0.00828656	0.840827	0.041	0.033	1	0	ZNF674
WNK4	0.00834602	0.314854	0.089	0.076	1	0	WNK4
SMYD3	0.00849334	0.537393	0.117	0.107	1	0	SMYD3
STYXL1	0.00850458	0.321149	0.149	0.137	1	0	STYXL1
STK31	0.00875783	0.591025	0.033	0.025	1	0	STK31
ARRDC3	0.00877264	0.275331	0.225	0.217	1	0	ARRDC3
TMEM260	0.00885837	0.423887	0.128	0.117	1	0	TMEM260
PHF6	0.0090017	0.399126	0.175	0.167	1	0	PHF6
ZBP1	0.00908736	0.525497	0.071	0.061	1	0	ZBP1
TMEM144	0.00922081	0.587257	0.079	0.068	1	0	TMEM144
TUBE1	0.00923217	0.432628	0.062	0.052	1	0	TUBE1
ACTR8	0.00925829	0.370864	0.15	0.14	1	0	ACTR8
COL12A1	0.00945463	0.952212	0.038	0.03	1	0	COL12A1
ZNF8	0.009675	0.464843	0.085	0.074	1	0	ZNF8
LRRC29	0.00974666	0.906279	0.023	0.017	1	0	LRRC29
CERCAM	0.00984067	0.400459	0.09	0.078	1	0	CERCAM
EAF2	0.00986427	0.435527	0.037	0.029	1	0	EAF2
PPOX	0.00991004	0.410869	0.099	0.087	1	0	PPOX
ATPSCKMT	0.00992852	0.337431	0.161	0.15	1	0	ATPSCKMT
CD9	0	1.96731	0.897	0.35	0	1	CD9
CYP51A1	0	1.92695	0.673	0.179	0	1	CYP51A1
MMP7	0	2.11749	0.797	0.305	0	1	MMP7
DHCR24	0	1.52813	0.785	0.295	0	1	DHCR24
TSPAN8	0	1.64016	0.833	0.343	0	1	TSPAN8
PERP	0	1.5054	0.81	0.321	0	1	PERP
IL1R2	0	1.8316	0.679	0.194	0	1	IL1R2
TRAM1	0	1.59279	0.803	0.318	0	1	TRAM1
TIMP1	0	1.50377	0.731	0.248	0	1	TIMP1
LAMP1	0	1.36913	0.785	0.308	0	1	LAMP1
CTSB	0	1.48041	0.835	0.358	0	1	CTSB
AGR2	0	1.60289	0.808	0.336	0	1	AGR2
MSMO1	0	1.84861	0.646	0.176	0	1	MSMO1
ATP1A1	0	1.37891	0.752	0.283	0	1	ATP1A1
EPCAM	0	1.64706	0.939	0.472	0	1	EPCAM
TM9SF2	0	1.39888	0.817	0.35	0	1	TM9SF2
TM4SF4	0	1.67266	0.915	0.453	0	1	TM4SF4
CD63	0	1.20051	0.797	0.337	0	1	CD63
LYZ	0	1.43052	0.911	0.451	0	1	LYZ
LAPTM4B	0	1.84711	0.612	0.152	0	1	LAPTM4B
TSPAN3	0	1.31069	0.79	0.331	0	1	TSPAN3
F2RL1	0	1.68677	0.643	0.191	0	1	F2RL1
MYADM	0	1.43855	0.759	0.308	0	1	MYADM
CXCL5	0	1.59675	0.804	0.357	0	1	CXCL5
CTSD	0	1.27201	0.791	0.344	0	1	CTSD
TM9SF3	0	1.08613	0.842	0.395	0	1	TM9SF3
C12orf75	0	1.16031	0.798	0.353	0	1	C12orf75
MAL2	0	1.2669	0.858	0.414	0	1	MAL2
CYBA	0	1.27199	0.861	0.422	0	1	CYBA
CTSZ	0	1.21925	0.794	0.357	0	1	CTSZ
DSG2	0	1.31858	0.874	0.437	0	1	DSG2
SYT13	0	1.31733	0.719	0.285	0	1	SYT13
DSTN	0	1.43667	0.642	0.209	0	1	DSTN
CALR	0	1.3469	0.658	0.226	0	1	CALR
ITM2B	0	1.47552	0.617	0.186	0	1	ITM2B
BCAP31	0	1.3055	0.677	0.249	0	1	BCAP31
B2M	0	1.6137	0.959	0.534	0	1	B2M
KLK7	0	1.34566	0.748	0.325	0	1	KLK7
GALNT21	0	1.2962	0.682	0.261	0	1	GALNT2
CFL1	0	1.09124	0.789	0.368	0	1	CFL1
TPM41	0	1.0184	0.769	0.349	0	1	TPM4
B3GNT3	0	1.10477	0.724	0.305	0	1	B3GNT3
CD24	0	1.10661	0.744	0.326	0	1	CD24
LRP10	0	1.10493	0.727	0.309	0	1	LRP10
PDIA3	0	1.25171	0.657	0.241	0	1	PDIA3
CTSE	0	1.71494	0.966	0.55	0	1	CTSE
GRN	0	1.27652	0.648	0.233	0	1	GRN
AGPAT2	0	1.15196	0.705	0.292	0	1	AGPAT2
CEACAM5	0	1.53354	0.764	0.353	0	1	CEACAM5
MYDGF	0	1.28916	0.623	0.215	0	1	MYDGF
RNF128	0	1.76935	0.549	0.142	0	1	RNF128
IGFBP6	0	1.01275	0.701	0.294	0	1	IGFBP6
S100A11	0	1.15033	0.901	0.495	0	1	S100A11
ARL6IP5	0	1.38492	0.607	0.201	0	1	ARL6IP5
CD82	0	1.25114	0.643	0.239	0	1	CD82
SPCS1	0	1.24578	0.574	0.17	0	1	SPCS1
CLDN1	0	0.995612	0.782	0.381	0	1	CLDN1
OCIAD2	0	1.09996	0.867	0.466	0	1	OCIAD2
CST6	0	1.48122	0.591	0.191	0	1	CST6
TMEM33	0	1.10283	0.645	0.246	0	1	TMEM33
SCD	0	1.21792	0.651	0.252	0	1	SCD
ELOVL1	0	0.990549	0.822	0.423	0	1	ELOVL1
DKK1	0	1.56567	0.583	0.184	0	1	DKK1
MALL	0	1.25118	0.637	0.239	0	1	MALL
PSAP	0	1.05787	0.679	0.281	0	1	PSAP
HSD17B11	0	1.07616	0.687	0.29	0	1	HSD17B11
TMBIM1	0	1.14949	0.886	0.489	0	1	TMBIM1
PRSS23	0	1.46182	0.565	0.169	0	1	PRSS23
REEP5	0	1.18434	0.612	0.217	0	1	REEP5
SEC61A1	0	1.25404	0.592	0.198	0	1	SEC61A1
SH3BGRL3	0	0.978631	0.766	0.373	0	1	SH3BGRL3
RDH11	0	1.50173	0.557	0.164	0	1	RDH11
GSTP1	0	0.989694	0.829	0.436	0	1	GSTP1
TMED7	0	1.11555	0.623	0.231	0	1	TMED7
CMTM6	0	1.74272	0.531	0.14	0	1	CMTM6
TMEM50A	0	1.32093	0.577	0.186	0	1	TMEM50A
IGFBP2	0	1.0208	0.697	0.306	0	1	IGFBP2
DHRS7	0	1.64388	0.52	0.132	0	1	DHRS7
CDH1	0	1.10325	0.857	0.469	0	1	CDH1
CRIP1	0	0.911544	0.872	0.485	0	1	CRIP1
ECE1	0	1.12324	0.793	0.408	0	1	ECE1
FZD61	0	1.37854	0.557	0.172	0	1	FZD6
CAPNS1	0	1.30394	0.56	0.175	0	1	CAPNS1
SELENOF	0	1.03865	0.644	0.259	0	1	SELENOF
FA2H	0	1.59192	0.533	0.148	0	1	FA2H
CEACAM6	0	1.85746	0.985	0.6	0	1	CEACAM6
DAG1	0	1.17903	0.613	0.231	0	1	DAG1
TSPO	0	0.988109	0.887	0.506	0	1	TSPO
CCDC47	0	0.997418	0.621	0.242	0	1	CCDC47
MIF	0	0.981616	0.607	0.228	0	1	MIF
C15orf481	0	1.11857	0.665	0.287	0	1	C15orf48
IFI27	0	1.0353	0.911	0.534	0	1	IFI27
SYPL1	0	1.89357	0.479	0.103	0	1	SYPL1
LGALS3BP	0	0.924813	0.856	0.48	0	1	LGALS3BP
SPINT2	0	1.18926	0.936	0.561	0	1	SPINT2
TMCO1	0	1.07027	0.586	0.213	0	1	TMCO1
SQLE	0	1.50505	0.525	0.154	0	1	SQLE
MGST3	0	1.2429	0.545	0.176	0	1	MGST3
NQO1	0	1.38746	0.54	0.171	0	1	NQO1
SURF4	0	1.07324	0.564	0.197	0	1	SURF4
SDR16C5	0	1.02377	0.584	0.218	0	1	SDR16C5
TMEM59	0	0.835427	0.566	0.2	0	1	TMEM59
TUBA1C	0	1.21636	0.539	0.174	0	1	TUBA1C
HMGCR	0	1.10966	0.593	0.23	0	1	HMGCR
SLC7A1	0	1.09241	0.571	0.21	0	1	SLC7A1
APLP2	0	1.22964	0.933	0.573	0	1	APLP2
FAM3C	0	0.898736	0.895	0.537	0	1	FAM3C
PDIA6	0	1.37398	0.501	0.146	0	1	PDIA6
LIPA	0	2.08041	0.439	0.084	0	1	LIPA
TACSTD2	0	0.993758	0.914	0.56	0	1	TACSTD2
CANX	0	1.43106	0.497	0.144	0	1	CANX
TM4SF1	0	1.1946	0.959	0.609	0	1	TM4SF1
ITGB11	0	0.967322	0.902	0.557	0	1	ITGB1
SYNGR2	0	0.962919	0.895	0.55	0	1	SYNGR2
SDC4	0	0.917425	0.89	0.546	0	1	SDC4
PRDX1	0	1.4649	0.478	0.136	0	1	PRDX1
RCN1	0	1.42379	0.481	0.14	0	1	RCN1
SERPINA1	0	1.37725	0.531	0.191	0	1	SERPINA1
PPIB	0	1.28991	0.49	0.15	0	1	PPIB
SLPI	0	1.29891	0.492	0.152	0	1	SLPI
SLC30A1	0	1.30355	0.5	0.161	0	1	SLC30A1
ACTG1	0	1.08909	0.942	0.603	0	1	ACTG1
ATP6AP2	0	1.67831	0.45	0.113	0	1	ATP6AP2
NPC2	0	1.25857	0.488	0.152	0	1	NPC2
EMP11	0	0.882136	0.918	0.584	0	1	EMP1
IMPAD1	0	1.14466	0.508	0.174	0	1	IMPAD1
ATP6V0C	0	1.43125	0.458	0.124	0	1	ATP6V0C
SLC16A1	0	1.08299	0.502	0.168	0	1	SLC16A1
PLBD1	0	1.13762	0.503	0.17	0	1	PLBD1
PGRMC1	0	1.01753	0.503	0.17	0	1	PGRMC1
SLC7A5	0	1.45979	0.465	0.133	0	1	SLC7A5
TMEM176A	0	1.38503	0.469	0.137	0	1	TMEM176A
YWHAB	0	1.553	0.44	0.109	0	1	YWHAB
NDUFA4	0	1.33722	0.453	0.124	0	1	NDUFA4
SCARB2	0	1.26317	0.485	0.156	0	1	SCARB2
S100A10	0	1.0736	0.95	0.622	0	1	S100A10
ARMC101	0	1.42644	0.453	0.128	0	1	ARMC10
ATP6V0B	0	1.18702	0.468	0.145	0	1	ATP6V0B
ARL6IP1	0	1.42766	0.437	0.114	0	1	ARL6IP1
ORMDL2	0	1.28767	0.464	0.142	0	1	ORMDL2
ATP6V0E1	0	1.48255	0.441	0.119	0	1	ATP6V0E1
SERINC1	0	1.00117	0.464	0.144	0	1	SERINC1
ZMPSTE24	0	1.51814	0.431	0.111	0	1	ZMPSTE24
PPIA	0	1.42388	0.437	0.117	0	1	PPIA
CLDN18	0	1.84618	0.432	0.119	0	1	CLDN18
CNIH1	0	1.49814	0.42	0.107	0	1	CNIH1
DHCR7	0	1.5931	0.414	0.101	0	1	DHCR7
LAPTM4A	0	1.76503	0.398	0.086	0	1	LAPTM4A
ICMT	0	1.47191	0.427	0.117	0	1	ICMT
AOC1	0	1.35261	0.44	0.131	0	1	AOC1
TMX1	0	1.23202	0.444	0.137	0	1	TMX1
TMEM9B	0	1.31903	0.415	0.111	0	1	TMEM9B
CXCL16	0	1.33519	0.429	0.125	0	1	CXCL16
COX4I1	0	1.28353	0.425	0.124	0	1	COX4I1
NDUFB9	0	1.52225	0.401	0.101	0	1	NDUFB9
VDAC1	0	1.31903	0.425	0.125	0	1	VDAC1
IDH1	0	1.39664	0.396	0.107	0	1	IDH1
ERG28	0	1.28061	0.397	0.108	0	1	ERG28
LAMC21	0	1.00797	0.917	0.631	0	1	LAMC2
DEGS1	0	1.67801	0.361	0.079	0	1	DEGS1
CHCHD2	0	1.30966	0.386	0.108	0	1	CHCHD2
TXNDC17	0	1.55842	0.363	0.088	0	1	TXNDC17
MYL12A	0	1.29848	0.378	0.104	0	1	MYL12A
GSN	0	0.86274	0.93	0.658	0	1	GSN
SC5D	0	1.6412	0.358	0.086	0	1	SC5D
SLC39A6	0	1.39859	0.366	0.094	0	1	SLC39A6
PRDX4	0	1.48813	0.354	0.084	0	1	PRDX4
MXRA5	0	1.70469	0.327	0.074	0	1	MXRA5
AKR1C3	0	1.46021	0.325	0.076	0	1	AKR1C3
QPCT	0	1.76102	0.305	0.062	0	1	QPCT
ATP5F1A	0	1.78606	0.297	0.058	0	1	ATP5F1A
DNASE2	0	1.61717	0.279	0.06	0	1	DNASE2
ACTB	0	1.11195	0.969	0.753	0	1	ACTB
KDELR3	0	1.69261	0.271	0.056	0	1	KDELR3
KRT8	0	0.966115	0.988	0.812	0	1	KRT8
S100A4	0	1.05294	0.991	0.839	0	1	S100A4
ANXA2	0	0.902604	0.986	0.837	0	1	ANXA2
KRT7	0	0.823853	0.977	0.849	0	1	KRT7
S100A6	0	1.0383	0.997	0.871	0	1	S100A6
ARF1	3.92568e-307	0.998417	0.592	0.224	7.09841e-303	1	ARF1
MGST1	5.64265e-307	1.64572	0.316	0.077	1.0203e-302	1	MGST1
EMC3	3.79388e-305	1.27232	0.378	0.106	6.86009e-301	1	EMC3
COX6C	7.07579e-305	1.21462	0.377	0.105	1.27945e-300	1	COX6C
KLK10	1.85853e-304	0.893183	0.835	0.468	3.36059e-300	1	KLK10
SPRR3	1.72123e-303	1.01016	0.454	0.147	3.11233e-299	1	SPRR3
APP	4.91816e-303	0.90705	0.898	0.587	8.89302e-299	1	APP
ATP6AP1	7.52057e-303	1.16842	0.489	0.167	1.35987e-298	1	ATP6AP1
COX7C	3.75726e-302	1.10548	0.469	0.153	6.79388e-298	1	COX7C
LAMP2	1.21425e-301	1.15594	0.414	0.125	2.1956e-297	1	LAMP2
NMU	1.56569e-301	1.39771	0.422	0.131	2.83107e-297	1	NMU
S100A16	7.32658e-301	0.91755	0.843	0.479	1.32479e-296	1	S100A16
SLC1A5	2.87447e-299	1.19441	0.44	0.141	5.19762e-295	1	SLC1A5
CERS2	4.88282e-298	1.01658	0.613	0.247	8.82912e-294	1	CERS2
DNAJC22	4.04294e-297	1.0898	0.557	0.208	7.31045e-293	1	DNAJC22
PROCR	5.09741e-296	1.42506	0.361	0.101	9.21714e-292	1	PROCR
CAV1	8.70387e-296	0.910572	0.65	0.274	1.57383e-291	1	CAV1
LSR	2.73738e-295	0.882224	0.845	0.46	4.94973e-291	1	LSR
TMEM123	3.40003e-295	1.16842	0.391	0.115	6.14793e-291	1	TMEM123
TMED9	8.44732e-295	1.21365	0.393	0.117	1.52744e-290	1	TMED9
RTN3	1.11514e-294	0.973201	0.647	0.269	2.0164e-290	1	RTN3
ABHD2	1.59128e-294	0.870235	0.851	0.488	2.87735e-290	1	ABHD2
ATP5F1E	8.32624e-294	1.0533	0.432	0.136	1.50555e-289	1	ATP5F1E
CD81	1.95349e-293	1.55096	0.296	0.071	3.53229e-289	1	CD81
DES	2.09237e-293	1.48518	0.286	0.067	3.78342e-289	1	DES
CTSC	2.39957e-293	1.29333	0.375	0.107	4.3389e-289	1	CTSC
COX6A1	1.64768e-291	1.38866	0.33	0.087	2.97934e-287	1	COX6A1
CD99	2.70421e-291	0.945486	0.686	0.303	4.88976e-287	1	CD99
BAMBI	3.66916e-291	1.25193	0.377	0.11	6.63457e-287	1	BAMBI
AMFR	1.37062e-290	1.03214	0.531	0.195	2.47836e-286	1	AMFR
NDUFC2	2.38461e-290	1.57382	0.286	0.067	4.31186e-286	1	NDUFC2
HPGD	7.76359e-290	1.22672	0.407	0.125	1.40381e-285	1	HPGD
ATP1B1	9.86145e-290	0.91935	0.808	0.418	1.78315e-285	1	ATP1B1
PFN1	1.55396e-289	0.923241	0.674	0.294	2.80988e-285	1	PFN1
HSPA8	9.38033e-289	0.845567	0.718	0.32	1.69615e-284	1	HSPA8
RPN1	2.77202e-288	1.08055	0.425	0.134	5.01237e-284	1	RPN1
SGMS2	8.45911e-288	1.3377	0.372	0.108	1.52958e-283	1	SGMS2
ACAA21	1.15369e-287	0.959441	0.62	0.254	2.08611e-283	1	ACAA2
NCEH1	1.57188e-287	1.08642	0.532	0.197	2.84228e-283	1	NCEH1
SRPRB	2.99254e-287	1.40785	0.335	0.09	5.41111e-283	1	SRPRB
TMED2	8.49421e-287	0.774791	0.514	0.185	1.53592e-282	1	TMED2
CKAP4	3.20549e-286	1.09095	0.45	0.149	5.79617e-282	1	CKAP4
LOXL41	2.66865e-285	0.947179	0.65	0.283	4.82545e-281	1	LOXL4
CAV2	1.59959e-284	0.88089	0.81	0.439	2.89238e-280	1	CAV2
ADAM10	2.47911e-283	0.944578	0.711	0.33	4.48273e-279	1	ADAM10
STOM	3.58776e-283	1.23609	0.387	0.117	6.48738e-279	1	STOM
APH1A	2.03123e-282	0.925277	0.51	0.184	3.67287e-278	1	APH1A
EI24	3.00525e-281	1.13138	0.457	0.156	5.43409e-277	1	EI24
SELENOI	4.75637e-280	1.0187	0.462	0.157	8.60048e-276	1	SELENOI
DDOST	6.01603e-278	1.37363	0.319	0.085	1.08782e-273	1	DDOST
TSC22D11	1.29166e-277	1.04231	0.519	0.192	2.33558e-273	1	TSC22D1
TMEM109	1.93411e-276	1.3379	0.307	0.079	3.49727e-272	1	TMEM109
SCARB1	3.29084e-276	1.02885	0.441	0.145	5.9505e-272	1	SCARB1
NT5E1	1.28845e-275	1.08582	0.468	0.163	2.32978e-271	1	NT5E
EBP1	1.32487e-275	0.846668	0.673	0.298	2.39564e-271	1	EBP
RABAC1	2.32057e-275	1.04609	0.496	0.18	4.19606e-271	1	RABAC1
SERINC3	3.65746e-274	0.934075	0.567	0.223	6.61342e-270	1	SERINC3
SSR2	3.45939e-273	0.954757	0.525	0.196	6.25527e-269	1	SSR2
HACD3	5.40142e-273	1.23695	0.39	0.121	9.76684e-269	1	HACD3
RBP1	7.35999e-273	0.839096	0.521	0.196	1.33083e-268	1	RBP1
CDS1	7.76456e-272	1.07128	0.447	0.151	1.40399e-267	1	CDS1
PLP2	7.79189e-272	1.06551	0.442	0.15	1.40893e-267	1	PLP2
TAGLN2	2.12764e-271	0.944008	0.523	0.197	3.84721e-267	1	TAGLN2
SERPINB51	4.22203e-271	0.875909	0.707	0.331	7.63427e-267	1	SERPINB5
LY6D	2.23202e-269	0.856928	0.797	0.429	4.03594e-265	1	LY6D
COX8A	5.49332e-269	1.27306	0.328	0.091	9.93301e-265	1	COX8A
BSG	2.24718e-268	0.927482	0.599	0.246	4.06336e-264	1	BSG
POLR2L	2.87163e-268	0.890988	0.548	0.21	5.19248e-264	1	POLR2L
FUCA1	5.64656e-268	1.0541	0.468	0.166	1.02101e-263	1	FUCA1
CASC4	6.24095e-268	1.17577	0.396	0.126	1.12849e-263	1	CASC4
SDC1	1.71775e-265	0.784072	0.788	0.409	3.10603e-261	1	SDC1
EMC7	1.43425e-264	0.913458	0.364	0.108	2.59342e-260	1	EMC7
GALNT6	4.52278e-264	1.22087	0.336	0.095	8.17808e-260	1	GALNT6
GHITM	6.69518e-264	1.18368	0.357	0.106	1.21062e-259	1	GHITM
TGFBI1	3.3505e-263	1.12935	0.791	0.468	6.05837e-259	1	TGFBI
LEPROTL1	5.51033e-263	1.39231	0.298	0.078	9.96377e-259	1	LEPROTL1
HACD2	1.43453e-262	0.970677	0.494	0.182	2.59393e-258	1	HACD2
EIF1	4.79538e-262	0.963018	0.495	0.184	8.67101e-258	1	EIF1
PLAAT4	6.60108e-262	1.07055	0.41	0.135	1.19361e-257	1	PLAAT4
TMEM176B	1.1576e-261	0.899148	0.632	0.276	2.09318e-257	1	TMEM176B
SLC35F6	1.26581e-261	1.05928	0.423	0.141	2.28884e-257	1	SLC35F6
SSR4	1.41264e-261	1.20324	0.31	0.084	2.55433e-257	1	SSR4
SPTSSB	2.92641e-261	1.60713	0.259	0.06	5.29154e-257	1	SPTSSB
NDFIP1	5.25249e-260	0.855164	0.543	0.211	9.49755e-256	1	NDFIP1
HEXB	8.82418e-259	1.04884	0.368	0.113	1.59559e-254	1	HEXB
MANSC1	1.67085e-258	1.39686	0.294	0.077	3.02123e-254	1	MANSC1
B4GALT1	3.79423e-258	0.832777	0.693	0.325	6.86073e-254	1	B4GALT1
LGALS3	3.86835e-258	0.752149	0.875	0.533	6.99475e-254	1	LGALS3
ST14	2.92176e-257	0.779712	0.881	0.557	5.28312e-253	1	ST14
JAGN1	2.05215e-256	1.40142	0.27	0.066	3.71071e-252	1	JAGN1
TMBIM41	2.38169e-256	0.963364	0.514	0.195	4.30657e-252	1	TMBIM4
HYAL2	4.17545e-255	1.13335	0.411	0.138	7.55005e-251	1	HYAL2
GDE1	9.30623e-255	1.00285	0.429	0.147	1.68275e-250	1	GDE1
OCIAD1	1.31617e-254	0.899446	0.544	0.213	2.3799e-250	1	OCIAD1
AMIGO21	1.80334e-254	0.834775	0.811	0.454	3.2608e-250	1	AMIGO2
LGALS4	1.94563e-254	0.842389	0.704	0.332	3.51809e-250	1	LGALS4
LY751	1.98159e-254	0.93771	0.565	0.229	3.58311e-250	1	LY75
TFPI	3.38665e-254	1.10257	0.417	0.141	6.12373e-250	1	TFPI
SIGMAR1	4.24288e-254	1.05065	0.413	0.137	7.67198e-250	1	SIGMAR1
NME2	4.02516e-253	0.990711	0.49	0.184	7.2783e-249	1	NME2
ANXA5	5.39608e-253	0.88173	0.714	0.352	9.7572e-249	1	ANXA5
ENDOD1	9.01647e-253	1.08962	0.448	0.16	1.63036e-248	1	ENDOD1
GNS	1.07994e-252	1.0445	0.371	0.116	1.95275e-248	1	GNS
PEBP1	1.52765e-251	1.20075	0.331	0.096	2.76229e-247	1	PEBP1
ADAM9	2.18212e-251	0.815916	0.829	0.474	3.94571e-247	1	ADAM9
CDA	1.02841e-250	0.830738	0.574	0.238	1.85957e-246	1	CDA
PPT1	1.78413e-250	1.41695	0.27	0.068	3.22607e-246	1	PPT1
IFI6	2.50225e-250	0.834615	0.821	0.457	4.52457e-246	1	IFI6
DNAJC3	2.86294e-250	0.987151	0.436	0.152	5.17676e-246	1	DNAJC3
PSENEN	3.6295e-250	1.18849	0.34	0.101	6.56287e-246	1	PSENEN
TMED3	5.17272e-250	0.949239	0.47	0.172	9.35332e-246	1	TMED3
TWSG1	1.49922e-249	1.06407	0.399	0.132	2.71088e-245	1	TWSG1
RPN2	2.96083e-249	0.963783	0.422	0.144	5.35377e-245	1	RPN2
PSMB2	3.48021e-248	1.26145	0.306	0.085	6.29291e-244	1	PSMB2
RAB2A	3.97054e-248	0.981329	0.438	0.153	7.17953e-244	1	RAB2A
ITGAV1	2.57756e-247	0.918107	0.623	0.278	4.66075e-243	1	ITGAV
EFNB21	1.00787e-246	0.823518	0.801	0.438	1.82243e-242	1	EFNB2
PLPP1	1.87005e-246	1.1395	0.338	0.1	3.38143e-242	1	PLPP1
EPDR1	9.82256e-245	1.15305	0.326	0.096	1.77611e-240	1	EPDR1
SRD5A3	1.96401e-244	1.37	0.26	0.064	3.55132e-240	1	SRD5A3
STT3A	3.0757e-244	0.754923	0.628	0.275	5.56149e-240	1	STT3A
CAP1	1.54208e-243	0.960343	0.45	0.163	2.78839e-239	1	CAP1
[truncated: 23,478 more rows]
