# Supplementary material for: Patient-derived orthotopic xenograft models recapitulate the peritoneal dissemination of pancreatic cancer and delineate its transcriptional and regulatory programs
Source: J Exp Clin Cancer Res. 2026 Feb 11;45:69. doi: 10.1186/s13046-026-03668-9 (PMC12998334; doi:10.1186/s13046-026-03668-9)
Supplement: Supplementary file 4 — Supplementary Material 4. [file 13046_2026_3668_MOESM4_ESM.xlsx]

## Sheet: SData 4
Supplementary Data 4. Correlation between DEG module scores and motif activity scores (related to Figure 4J).
	cluster6	cluster5	cluster7	cluster1	cluster4	cluster9	cluster8	cluster3	cluster0	cluster2	cluster10
cisbp:JDP2_125	-0.876267	-0.778078	0.0513702	0.00659829	-0.294892	0.407257	0.497605	0.659965	0.807115	0.705057	0.948562
cisbp:IRF4_632	-0.847696	-0.758022	0.0655031	-0.0177685	-0.289684	0.455109	0.500692	0.621679	0.74283	0.672833	0.949726
cisbp:NFE2L2_115	-0.829102	-0.732712	0.00870721	0.00683706	-0.182061	0.356336	0.449791	0.600509	0.756847	0.675677	0.929619
cisbp:BACH2_113	-0.83868	-0.747897	0.0349777	0.0188297	-0.229789	0.335853	0.438673	0.613151	0.76433	0.69182	0.927288
cisbp:FOSL1_142	-0.868307	-0.772021	0.034326	0.000190808	-0.236015	0.35448	0.475314	0.657071	0.811361	0.718308	0.934347
cisbp:SMARCC1_651	-0.871465	-0.775996	0.0349243	0.00321867	-0.236394	0.353327	0.474286	0.654995	0.812588	0.718761	0.939701
cisbp:JUNB_139	-0.87166	-0.779101	0.0337894	-0.0056118	-0.245701	0.346718	0.479292	0.660389	0.817012	0.724846	0.930366
cisbp:JUND_124	-0.869374	-0.782685	0.0186472	-0.00265774	-0.253606	0.353748	0.476437	0.636664	0.798216	0.721645	0.943919
cisbp:FOS_137	-0.879578	-0.784796	0.0363534	-0.0243135	-0.272168	0.36999	0.502564	0.681338	0.828204	0.735575	0.922512
cisbp:FOSL2_105	-0.875607	-0.782757	0.0229357	-0.0174859	-0.250139	0.351577	0.489513	0.672738	0.821299	0.733242	0.927005
cisbp:JUN_143	-0.872649	-0.784487	0.00458572	-0.0159795	-0.238432	0.344339	0.484335	0.661975	0.816344	0.732706	0.926697
cisbp:BACH1_130	-0.888912	-0.799394	-0.0110188	-0.0320872	-0.273933	0.353902	0.509363	0.686719	0.829396	0.744976	0.929518
cisbp:FOSB_121	-0.879373	-0.794968	-0.010206	-0.0338154	-0.247189	0.318969	0.494797	0.664263	0.819338	0.748896	0.922273
cisbp:NFE2_119	-0.86077	-0.771823	-0.0181487	-0.0340231	-0.193321	0.323143	0.48915	0.665594	0.815239	0.736281	0.900494
cisbp:TFAP4_23	-0.90227	-0.818161	-0.0174281	-0.0231643	-0.328861	0.483142	0.557325	0.703058	0.835295	0.702129	0.94136
cisbp:CBFB_801	-0.867965	-0.768168	-0.00887594	0.00292183	-0.261817	0.3885	0.504347	0.714114	0.837571	0.697862	0.886273
cisbp:MYF5_842	-0.855844	-0.756837	-0.0297162	-0.00382289	-0.272657	0.450279	0.518175	0.7339	0.841086	0.651255	0.846807
cisbp:ZBTB42_261	-0.882009	-0.792896	-0.0297691	-0.0513344	-0.285334	0.396582	0.548877	0.737185	0.848434	0.719954	0.878713
cisbp:ZNF238_260	-0.882009	-0.792896	-0.0297691	-0.0513344	-0.285334	0.396582	0.548877	0.737185	0.848434	0.719954	0.878713
cisbp:TGIF2_441	-0.897536	-0.808923	-0.0214541	-0.0244987	-0.2728	0.364018	0.530525	0.723063	0.83706	0.725293	0.895582
cisbp:NFE2L1_106	-0.83928	-0.808437	-0.0429022	-0.152586	-0.345252	0.398818	0.529455	0.655214	0.764474	0.730518	0.851389
cisbp:NFE2L3_845	-0.83928	-0.808437	-0.0429022	-0.152586	-0.345252	0.398818	0.529455	0.655214	0.764474	0.730518	0.851389
cisbp:ESRRB_669	-0.843143	-0.79531	-0.0952651	-0.0695767	-0.283622	0.378323	0.538536	0.622922	0.764636	0.661032	0.838999
cisbp:MAFK_149	-0.847705	-0.758426	-0.12311	-0.0592363	-0.145536	0.275608	0.505084	0.736496	0.873375	0.74497	0.795778
cisbp:TCF12_56	-0.847432	-0.752773	-0.144091	-0.0296391	-0.21246	0.34864	0.518103	0.745803	0.84251	0.676318	0.825403
cisbp:MYOG_41	-0.854748	-0.790313	-0.176376	-0.0651571	-0.203918	0.342476	0.50836	0.71381	0.820574	0.710906	0.858898
cisbp:ZIC3_215	-0.86011	-0.787815	-0.158859	-0.0486918	-0.242055	0.328175	0.523496	0.714344	0.830007	0.71179	0.827354
cisbp:MAFF_147	-0.87654	-0.809793	-0.130784	-0.0782511	-0.226492	0.299342	0.511374	0.680896	0.821498	0.770891	0.888692
cisbp:FIGLA_88	-0.876608	-0.822644	-0.220487	-0.0568766	-0.20765	0.338549	0.525753	0.690787	0.817077	0.734547	0.888835
cisbp:T_789	-0.785849	-0.688656	-0.059853	0.0163357	-0.113582	0.358359	0.463105	0.680063	0.778955	0.634425	0.811817
cisbp:ZIC1_213	-0.811608	-0.730888	-0.150945	-0.0017453	-0.186358	0.319384	0.476048	0.664783	0.773949	0.65214	0.799955
cisbp:ENSG00000187728_92	-0.761971	-0.684664	-0.132965	-0.0712254	-0.14593	0.389604	0.495847	0.68637	0.766598	0.63552	0.747602
cisbp:TCF21_39	-0.761971	-0.684664	-0.132965	-0.0712254	-0.14593	0.389604	0.495847	0.68637	0.766598	0.63552	0.747602
cisbp:SREBF2_99	-0.808096	-0.749239	-0.0995105	-0.0188057	-0.184921	0.240941	0.441593	0.61006	0.763858	0.712244	0.856464
cisbp:NEUROG3_43	-0.752749	-0.69062	-0.128575	-0.0366598	-0.120204	0.234594	0.422879	0.668152	0.755834	0.648654	0.707362
cisbp:PLAG1_264	-0.752041	-0.703141	-0.0831321	-0.113648	-0.206581	0.287476	0.46633	0.611665	0.699527	0.619168	0.759467
cisbp:MGA_103	-0.847926	-0.785303	-0.115766	-0.151271	-0.23501	0.397597	0.577755	0.761641	0.862045	0.747479	0.80132
cisbp:ESRRA_691	-0.835173	-0.748758	-0.117557	-0.103503	-0.262084	0.347569	0.554876	0.777046	0.852291	0.683199	0.712696
cisbp:TBX22_870	-0.84834	-0.76581	-0.151873	-0.128624	-0.391849	0.293691	0.559385	0.744407	0.81383	0.758668	0.749062
cisbp:TBX15_782	-0.84834	-0.76581	-0.151873	-0.128624	-0.391849	0.293691	0.559385	0.744407	0.81383	0.758668	0.749062
cisbp:TBX18_869	-0.84834	-0.76581	-0.151873	-0.128624	-0.391849	0.293691	0.559385	0.744407	0.81383	0.758668	0.749062
cisbp:THRB_684	-0.783371	-0.706449	-0.0028205	-0.111894	-0.347062	0.277865	0.53197	0.723929	0.817034	0.709262	0.671929
cisbp:ZNF75D_272	-0.799435	-0.719918	-0.0876485	-0.0963589	-0.43353	0.312201	0.570115	0.747973	0.793489	0.613123	0.642082
cisbp:ZNF75A_219	-0.799435	-0.719918	-0.0876485	-0.0963589	-0.43353	0.312201	0.570115	0.747973	0.793489	0.613123	0.642082
cisbp:ZNF75C_851	-0.799435	-0.719918	-0.0876485	-0.0963589	-0.43353	0.312201	0.570115	0.747973	0.793489	0.613123	0.642082
cisbp:UBP1_393	-0.844807	-0.830003	-0.207383	-0.136064	-0.288665	0.305442	0.515534	0.598707	0.707743	0.738739	0.883476
cisbp:RARG_690	-0.809592	-0.836272	-0.264519	-0.212996	-0.338457	0.360537	0.562062	0.576953	0.676702	0.727446	0.800787
cisbp:ZNF354C_256	-0.778475	-0.806748	-0.270925	-0.14431	-0.174209	0.253663	0.469199	0.547099	0.680415	0.709002	0.816154
cisbp:CR9368773_703	-0.754938	-0.773308	-0.175004	-0.15727	-0.270626	0.358421	0.466529	0.511157	0.645011	0.649765	0.805583
cisbp:CR7597334_701	-0.754938	-0.773308	-0.175004	-0.15727	-0.270626	0.358421	0.466529	0.511157	0.645011	0.649765	0.805583
cisbp:CR3545653_702	-0.754938	-0.773308	-0.175004	-0.15727	-0.270626	0.358421	0.466529	0.511157	0.645011	0.649765	0.805583
cisbp:AL6628245_700	-0.754938	-0.773308	-0.175004	-0.15727	-0.270626	0.358421	0.466529	0.511157	0.645011	0.649765	0.805583
cisbp:AL8445277_699	-0.754938	-0.773308	-0.175004	-0.15727	-0.270626	0.358421	0.466529	0.511157	0.645011	0.649765	0.805583
cisbp:ASCL2_89	-0.884231	-0.756474	-0.00539152	-0.0492627	-0.356196	0.443651	0.581407	0.842285	0.904677	0.705647	0.780459
cisbp:ASCL1_843	-0.902243	-0.79987	-0.062889	-0.0910747	-0.330421	0.47558	0.604162	0.820203	0.900355	0.727749	0.832004
cisbp:SMAD4_739	-0.886511	-0.800122	-0.0828337	-0.0896592	-0.338857	0.463948	0.605489	0.767241	0.884	0.706202	0.831203
cisbp:NR1I3_680	-0.917503	-0.827842	-0.0565136	-0.118489	-0.383019	0.423683	0.612788	0.835506	0.912362	0.761358	0.826214
cisbp:NR5A1_677	-0.942091	-0.863511	-0.0639641	-0.11415	-0.40968	0.413694	0.629042	0.806957	0.902457	0.777463	0.864194
cisbp:TEAD1_796	-0.899583	-0.814545	-0.105384	-0.125864	-0.439428	0.452534	0.630229	0.789314	0.872489	0.761497	0.829969
cisbp:MEIS2_471	-0.923928	-0.847383	-0.123734	-0.156387	-0.442737	0.446847	0.656311	0.820433	0.86943	0.771249	0.831552
cisbp:NR1I2_682	-0.945523	-0.873046	-0.10428	-0.145081	-0.485166	0.450053	0.650376	0.797393	0.891637	0.778794	0.866129
cisbp:FERD3L_58	-0.897133	-0.776649	0.13143	-0.0491287	-0.410395	0.552067	0.593271	0.768597	0.87717	0.684333	0.882534
cisbp:RELA_722	-0.934827	-0.823591	0.0371646	-0.138262	-0.446265	0.516454	0.661294	0.832932	0.896029	0.760318	0.858807
cisbp:TBR1_786	-0.849765	-0.776198	0.00265355	-0.149468	-0.412321	0.498982	0.623297	0.7793	0.832239	0.685626	0.778694
cisbp:SOX12_768	-0.864078	-0.751054	0.0504319	-0.105933	-0.507784	0.548207	0.643776	0.731899	0.785912	0.660461	0.831165
cisbp:RORA_658	-0.858921	-0.770028	-0.0361015	-0.114988	-0.475451	0.564403	0.621891	0.743486	0.80499	0.683561	0.835775
cisbp:IKZF1_270	-0.91159	-0.854011	-0.0798156	-0.169578	-0.484777	0.466215	0.657172	0.728198	0.811295	0.760698	0.882272
cisbp:IKZF4_197	-0.91159	-0.854011	-0.0798156	-0.169578	-0.484777	0.466215	0.657172	0.728198	0.811295	0.760698	0.882272
cisbp:NR2E1_665	-0.866538	-0.822626	-0.0891898	-0.132031	-0.511374	0.467755	0.606922	0.629829	0.727586	0.690488	0.886119
cisbp:EOMES_788	-0.8819	-0.812464	-0.0890333	-0.244909	-0.432029	0.513956	0.686395	0.825032	0.872396	0.753322	0.774867
cisbp:TEAD4_797	-0.908177	-0.837866	-0.145688	-0.258491	-0.508717	0.413592	0.694219	0.843363	0.900772	0.816452	0.753047
cisbp:TBX3_785	-0.898584	-0.910264	-0.271209	-0.315094	-0.49352	0.429209	0.710597	0.721344	0.822209	0.822234	0.806074
cisbp:VAX1_489	-0.766586	-0.599516	0.185575	-0.017495	-0.531032	0.627654	0.581518	0.750395	0.773987	0.546015	0.709726
cisbp:VAX2_439	-0.766586	-0.599516	0.185575	-0.017495	-0.531032	0.627654	0.581518	0.750395	0.773987	0.546015	0.709726
cisbp:BCL11A_194	-0.747259	-0.625789	0.0270617	-0.23867	-0.48136	0.493016	0.620125	0.821196	0.764149	0.629077	0.578416
cisbp:BCL11B_825	-0.747259	-0.625789	0.0270617	-0.23867	-0.48136	0.493016	0.620125	0.821196	0.764149	0.629077	0.578416
cisbp:HOXD10_463	-0.76357	-0.652121	0.112642	-0.153538	-0.60508	0.508651	0.610188	0.771416	0.780459	0.588553	0.593206
cisbp:MECP2_645	-0.71201	-0.59848	-0.0410312	-0.192843	-0.653207	0.463048	0.634293	0.812296	0.762452	0.522755	0.435198
cisbp:TOPORS_814	-0.839762	-0.766101	-0.0397889	-0.0790936	-0.597667	0.468793	0.587039	0.710476	0.756575	0.65102	0.791034
cisbp:MEOX2_421	-0.817859	-0.718199	-0.0548917	-0.175579	-0.598684	0.532045	0.652091	0.726242	0.741214	0.637832	0.743895
cisbp:SOX13_761	-0.788828	-0.699826	0.00684389	-0.144216	-0.576004	0.47876	0.591442	0.681546	0.734119	0.620022	0.702771
cisbp:VDR_663	-0.792166	-0.772998	-0.071241	-0.190924	-0.437578	0.435866	0.550446	0.594555	0.715163	0.645281	0.740262
cisbp:NFKB2_714	-0.83185	-0.831499	-0.119562	-0.270344	-0.469624	0.429128	0.653389	0.653857	0.7179	0.712248	0.727557
cisbp:RARB_659	-0.838256	-0.806899	-0.179281	-0.212154	-0.513441	0.381636	0.631157	0.671702	0.747202	0.718876	0.758666
cisbp:HIVEP1_170	-0.772749	-0.777526	-0.129603	-0.232474	-0.489819	0.492036	0.598386	0.518593	0.595497	0.656806	0.798669
cisbp:HIVEP3_824	-0.772749	-0.777526	-0.129603	-0.232474	-0.489819	0.492036	0.598386	0.518593	0.595497	0.656806	0.798669
cisbp:PPARG_676	-0.918497	-0.844794	-0.124295	-0.122096	-0.324624	0.422682	0.592571	0.790131	0.886748	0.772493	0.860979
cisbp:TCF4_97	-0.906917	-0.827522	-0.191998	-0.143514	-0.309472	0.370374	0.609135	0.828622	0.905653	0.786092	0.817268
cisbp:ESRRG_697	-0.898963	-0.818814	-0.130076	-0.133819	-0.362289	0.399206	0.629203	0.810981	0.887807	0.745838	0.781901
cisbp:PKNOX1_497	-0.920744	-0.852774	-0.151622	-0.110082	-0.305248	0.317516	0.584584	0.761134	0.855298	0.791354	0.871073
cisbp:PKNOX2_513	-0.931447	-0.872532	-0.17409	-0.134258	-0.333677	0.336564	0.608184	0.772306	0.865951	0.805273	0.871042
cisbp:TGIF2LX_492	-0.921594	-0.868034	-0.201809	-0.127715	-0.30109	0.334728	0.590467	0.749104	0.844949	0.800967	0.882002
cisbp:TGIF2LY_538	-0.921594	-0.868034	-0.201809	-0.127715	-0.30109	0.334728	0.590467	0.749104	0.844949	0.800967	0.882002
cisbp:NR2F2_694	-0.909385	-0.848798	-0.200277	-0.128935	-0.329426	0.374308	0.600766	0.755158	0.849169	0.770684	0.847928
cisbp:NR5A2_667	-0.900488	-0.853529	-0.185411	-0.16012	-0.350233	0.356293	0.596832	0.742561	0.842679	0.781207	0.858053
cisbp:SCRT2_282	-0.878171	-0.829056	-0.188043	-0.169237	-0.366857	0.478179	0.612247	0.668045	0.772149	0.719212	0.897998
cisbp:TFAP2B_1	-0.874896	-0.814845	-0.251073	-0.19712	-0.337591	0.394964	0.630917	0.742582	0.780193	0.750651	0.816508
cisbp:SCRT1_242	-0.868731	-0.856966	-0.29464	-0.200334	-0.358906	0.441549	0.619571	0.661653	0.754836	0.744958	0.864116
cisbp:MESP1_69	-0.893521	-0.852433	-0.229495	-0.167989	-0.251023	0.411953	0.602293	0.765342	0.860897	0.787625	0.847526
cisbp:MESP2_94	-0.893521	-0.852433	-0.229495	-0.167989	-0.251023	0.411953	0.602293	0.765342	0.860897	0.787625	0.847526
cisbp:ID3_38	-0.878976	-0.829849	-0.291053	-0.162921	-0.261359	0.365883	0.583278	0.735049	0.817426	0.769582	0.855132
cisbp:ID4_75	-0.878976	-0.829849	-0.291053	-0.162921	-0.261359	0.365883	0.583278	0.735049	0.817426	0.769582	0.855132
cisbp:ESR1_661	-0.895834	-0.86251	-0.29229	-0.19457	-0.217226	0.329765	0.594967	0.760278	0.864557	0.809759	0.805033
cisbp:ZEB1_157	-0.907249	-0.87936	-0.303546	-0.222158	-0.311667	0.362652	0.644824	0.740966	0.844746	0.820136	0.851939
cisbp:TCF3_21	-0.889835	-0.88384	-0.323216	-0.232891	-0.256773	0.337734	0.619069	0.728391	0.828496	0.8054	0.833402
cisbp:EBF1_67	-0.860753	-0.85248	-0.350345	-0.174325	-0.254229	0.331222	0.562	0.666838	0.757696	0.77341	0.857889
cisbp:ESR2_678	-0.882186	-0.89	-0.333207	-0.208341	-0.237243	0.306426	0.578219	0.669671	0.802606	0.804335	0.848129
cisbp:NR2C1_670	-0.884705	-0.871522	-0.308497	-0.212972	-0.302403	0.282401	0.586833	0.691624	0.773636	0.813192	0.848252
cisbp:TFAP2C_3	-0.844711	-0.867536	-0.372018	-0.22254	-0.215061	0.268317	0.556129	0.668939	0.773481	0.804854	0.793178
cisbp:REST_168	-0.805801	-0.743404	-0.248071	-0.101231	-0.11614	0.298338	0.51424	0.732656	0.833989	0.707667	0.737473
cisbp:ZNF274_244	-0.796501	-0.749945	-0.198227	-0.0698528	-0.121291	0.240727	0.46099	0.684442	0.801095	0.732005	0.752837
cisbp:NEUROD1_63	-0.784714	-0.7464	-0.280414	-0.0779804	-0.0798184	0.262607	0.459603	0.664894	0.78296	0.695093	0.7695
cisbp:SMAD1_744	-0.840246	-0.77943	-0.229323	-0.0760471	-0.120807	0.210336	0.476473	0.730548	0.840606	0.748372	0.781466
cisbp:RUNX1_733	-0.837912	-0.791355	-0.214691	-0.0818313	-0.124028	0.210468	0.481755	0.691676	0.822274	0.774118	0.802095
cisbp:ATOH1_844	-0.829208	-0.777873	-0.257422	-0.0864146	-0.117396	0.252089	0.483121	0.705985	0.818062	0.742569	0.814236
cisbp:SNAI2_161	-0.844148	-0.79297	-0.29454	-0.117042	-0.1307	0.26368	0.514936	0.720158	0.819466	0.76238	0.812957
cisbp:ZSCAN4_263	-0.84787	-0.801358	-0.266942	-0.165328	-0.182294	0.302079	0.547192	0.754746	0.864491	0.775815	0.760592
cisbp:TWIST1_42	-0.857731	-0.806253	-0.284784	-0.137478	-0.169863	0.25985	0.542539	0.778026	0.869236	0.778001	0.753521
cisbp:MYOD1_48	-0.86667	-0.816651	-0.2849	-0.158576	-0.240633	0.261918	0.56529	0.790312	0.873147	0.772401	0.761278
cisbp:NR3C1_666	-0.863582	-0.802213	-0.24832	-0.134793	-0.21589	0.296027	0.555367	0.755591	0.832415	0.760427	0.809159
cisbp:KLF8_174	-0.856255	-0.816006	-0.275077	-0.125819	-0.215049	0.28119	0.522242	0.71712	0.835592	0.745437	0.811709
cisbp:NR4A3_668	-0.852406	-0.810652	-0.30897	-0.152388	-0.246036	0.291027	0.558703	0.725938	0.799658	0.759953	0.79059
cisbp:PPARD_664	-0.858575	-0.834324	-0.339983	-0.168839	-0.249013	0.214449	0.542752	0.732573	0.831147	0.797558	0.782556
cisbp:NKX23_443	-0.812342	-0.763248	-0.287466	-0.137583	-0.202776	0.267635	0.550992	0.73726	0.811607	0.746661	0.72392
cisbp:NR4A1_671	-0.828611	-0.799108	-0.311845	-0.134547	-0.138783	0.201667	0.521228	0.707906	0.823024	0.766116	0.735431
cisbp:TAL1_62	-0.817927	-0.815169	-0.311771	-0.148305	-0.175314	0.280944	0.526365	0.649001	0.769618	0.746794	0.791588
cisbp:TAL2_822	-0.817927	-0.815169	-0.311771	-0.148305	-0.175314	0.280944	0.526365	0.649001	0.769618	0.746794	0.791588
cisbp:SNAI1_199	-0.781473	-0.76392	-0.354061	-0.0960822	-0.0188643	0.166686	0.437376	0.635045	0.762497	0.721701	0.768118
cisbp:ZNF691_224	-0.793015	-0.762516	-0.341157	-0.102957	-0.0766592	0.153658	0.457882	0.647643	0.78879	0.736405	0.761302
cisbp:ENSG00000250096_734	-0.789429	-0.786096	-0.334502	-0.105667	-0.0515816	0.152027	0.448927	0.601336	0.733993	0.750241	0.786165
cisbp:RUNX2_732	-0.789429	-0.786096	-0.334502	-0.105667	-0.0515816	0.152027	0.448927	0.601336	0.733993	0.750241	0.786165
cisbp:PTF1A_70	-0.801772	-0.787765	-0.338606	-0.126015	-0.12799	0.180127	0.480916	0.626511	0.758547	0.748116	0.790344
cisbp:LMO2_808	-0.810833	-0.735268	-0.248217	-0.131597	-0.216874	0.293607	0.54825	0.80919	0.841358	0.694905	0.672826
cisbp:HNF4A_662	-0.736563	-0.679758	-0.284111	-0.21036	-0.199552	0.236839	0.539413	0.801145	0.807593	0.702467	0.550572
cisbp:TEAD3_795	-0.785656	-0.719202	-0.22646	-0.1834	-0.268762	0.199701	0.547854	0.773305	0.802269	0.742392	0.610041
cisbp:HIC1_254	-0.802973	-0.805902	-0.281881	-0.215201	-0.215248	0.174426	0.533527	0.699161	0.763693	0.811042	0.696547
cisbp:TCF15_46	-0.78762	-0.769414	-0.310718	-0.207936	-0.226023	0.115139	0.511534	0.711889	0.777793	0.731758	0.66374
cisbp:SCXA_96	-0.78762	-0.769414	-0.310718	-0.207936	-0.226023	0.115139	0.511534	0.711889	0.777793	0.731758	0.66374
cisbp:SCXB_93	-0.78762	-0.769414	-0.310718	-0.207936	-0.226023	0.115139	0.511534	0.711889	0.777793	0.731758	0.66374
cisbp:BCL6_187	-0.748633	-0.701956	-0.318466	-0.141868	-0.19866	0.172258	0.533976	0.653471	0.691009	0.726105	0.66069
cisbp:NR2E3_657	-0.721875	-0.707457	-0.282049	-0.207182	-0.254815	0.165703	0.521136	0.638165	0.700002	0.723392	0.6172
cisbp:ZSCAN16_277	-0.794648	-0.777311	-0.346825	-0.125906	-0.227381	0.200195	0.484669	0.657514	0.737771	0.712423	0.732055
cisbp:GLI3_182	-0.753134	-0.754642	-0.377308	-0.207742	-0.148619	0.235159	0.522727	0.605833	0.702121	0.683836	0.687006
cisbp:TBX10_791	-0.814049	-0.788431	-0.250715	-0.223236	-0.250789	0.26498	0.578786	0.704314	0.802503	0.775648	0.72201
cisbp:ZNF423_176	-0.842806	-0.839741	-0.269445	-0.230445	-0.342258	0.293338	0.571136	0.69756	0.790085	0.793213	0.736975
cisbp:MAFA_146	-0.837692	-0.779416	-0.279202	-0.198977	-0.358282	0.249056	0.588091	0.795741	0.866607	0.757466	0.652068
cisbp:GLI1_186	-0.866539	-0.81964	-0.319892	-0.187213	-0.332018	0.224908	0.599904	0.79198	0.854733	0.777645	0.698268
cisbp:PPARA_696	-0.804816	-0.825466	-0.4318	-0.278326	-0.167065	0.28324	0.587784	0.69432	0.76289	0.817579	0.734028
cisbp:PGR_660	-0.855934	-0.876807	-0.353435	-0.29715	-0.291195	0.263295	0.639052	0.680342	0.802415	0.817531	0.751851
cisbp:NR2F1_692	-0.845418	-0.858837	-0.439152	-0.249977	-0.268379	0.224256	0.597249	0.725415	0.810697	0.824686	0.718259
cisbp:HLTF_802	-0.816184	-0.823111	-0.455087	-0.270468	-0.358967	0.257752	0.602794	0.71835	0.777954	0.786937	0.643774
cisbp:AR_689	-0.792538	-0.737142	-0.28611	-0.233585	-0.418489	0.343114	0.6217	0.735425	0.786309	0.702653	0.635913
cisbp:MECOM_169	-0.733813	-0.725399	-0.355411	-0.260218	-0.274469	0.346603	0.597465	0.688475	0.72466	0.676935	0.587757
cisbp:THAP1_798	-0.801943	-0.786591	-0.350133	-0.265966	-0.399282	0.272944	0.584955	0.62782	0.716543	0.737578	0.740707
cisbp:PLAGL1_190	-0.751004	-0.748954	-0.362168	-0.329556	-0.355399	0.190219	0.591205	0.646937	0.669313	0.73703	0.653643
cisbp:HAND1_33	-0.637779	-0.436633	0.207241	0.230262	-0.13048	0.301671	0.281511	0.625258	0.715167	0.41808	0.659515
cisbp:HAND2_66	-0.637779	-0.436633	0.207241	0.230262	-0.13048	0.301671	0.281511	0.625258	0.715167	0.41808	0.659515
cisbp:SREBF1_22	-0.726506	-0.603915	0.0963243	0.106004	-0.180807	0.197255	0.3663	0.631591	0.763749	0.585161	0.71622
cisbp:MAFG_148	-0.646877	-0.538687	-0.0246011	0.0364808	-0.0364139	0.149554	0.324548	0.586278	0.733691	0.551032	0.589786
cisbp:BATF_129	-0.791445	-0.653524	0.241852	0.0526734	-0.241509	0.428969	0.434862	0.631985	0.771083	0.60524	0.871183
cisbp:SMAD2_745	-0.808666	-0.680254	0.0797755	0.0384429	-0.274377	0.363385	0.494804	0.73198	0.833074	0.599338	0.757569
cisbp:ATOH7_84	-0.743666	-0.640195	0.00311716	-0.0402682	-0.256173	0.445264	0.500064	0.703451	0.745611	0.590507	0.734288
cisbp:TWIST2_101	-0.75759	-0.625137	-0.00307314	-0.026637	-0.170391	0.291122	0.471605	0.753191	0.819732	0.636967	0.674874
cisbp:LYL1_818	-0.838021	-0.69522	0.0962289	-0.00430336	-0.341309	0.471659	0.537728	0.794917	0.869246	0.62453	0.779108
cisbp:NHLH1_74	-0.838021	-0.69522	0.0962289	-0.00430336	-0.341309	0.471659	0.537728	0.794917	0.869246	0.62453	0.779108
cisbp:NHLH2_80	-0.791072	-0.650793	0.0879221	-0.00464582	-0.299637	0.50309	0.506572	0.741914	0.818265	0.565968	0.762617
cisbp:NR6A1_683	-0.850073	-0.727033	0.183904	0.0248431	-0.365853	0.558621	0.541134	0.691368	0.807669	0.626794	0.861967
cisbp:NFKB1_719	-0.827777	-0.710465	0.213292	-0.0184735	-0.417795	0.444059	0.534938	0.732913	0.807833	0.613185	0.77925
cisbp:RORB_865	-0.822713	-0.722853	-0.016121	-0.0484413	-0.390478	0.488906	0.542938	0.674676	0.750656	0.628989	0.866516
cisbp:RELB_718	-0.795372	-0.718484	0.103749	-0.125682	-0.434502	0.506952	0.574392	0.715393	0.756212	0.595308	0.710288
cisbp:NKX28_475	-0.662617	-0.518629	0.325819	0.0582128	-0.327064	0.468012	0.379462	0.580275	0.668475	0.456637	0.691787
cisbp:THRA_672	-0.689934	-0.564816	0.20748	0.0262535	-0.352372	0.283381	0.400658	0.596477	0.69123	0.550012	0.671365
cisbp:NR1D2_841	-0.73567	-0.630351	0.183277	0.020275	-0.42136	0.500166	0.470577	0.628712	0.700736	0.550042	0.764165
cisbp:BCL6B_218	-0.706223	-0.590945	0.0431204	-0.0149647	-0.423055	0.402014	0.463862	0.611318	0.657281	0.512306	0.654301
cisbp:TBX4_784	-0.658609	-0.590029	0.0236772	-0.0557682	-0.25092	0.513843	0.452656	0.490666	0.575246	0.501795	0.780706
cisbp:PRDM4_185	-0.676846	-0.635597	-0.00663309	0.0263807	-0.254404	0.46776	0.370558	0.426117	0.554349	0.494863	0.830009
cisbp:HOXB1_448	-0.627966	-0.533317	0.0617549	0.009197	-0.220501	0.332316	0.413765	0.494081	0.584198	0.422918	0.672519
cisbp:TBX5_781	-0.577723	-0.537806	-0.0157705	-0.0458877	-0.161671	0.454254	0.378397	0.38631	0.472997	0.435119	0.736
cisbp:TGIF1_541	-0.679605	-0.640041	-0.0549834	-0.0957742	-0.135836	0.354726	0.430636	0.513693	0.589153	0.556908	0.747754
cisbp:SIX4_407	-0.640335	-0.644169	-0.0861673	-0.0825421	-0.148435	0.347563	0.393093	0.421426	0.502002	0.54085	0.763928
cisbp:HIC2_236	-0.639774	-0.539533	-0.0523331	-0.206019	-0.258525	0.430033	0.530716	0.687761	0.685652	0.559663	0.498678
cisbp:MITF_91	-0.652275	-0.564433	0.0646506	-0.105802	-0.286522	0.262644	0.473193	0.618496	0.653168	0.617008	0.584338
cisbp:TCF7L2_762	-0.694501	-0.623455	-0.186415	-0.173625	-0.355205	0.356903	0.541966	0.619537	0.647366	0.579763	0.659957
cisbp:AC2261502_577	-0.739757	-0.70674	-0.228926	-0.146277	-0.401936	0.371711	0.529429	0.604423	0.692879	0.630654	0.640779
cisbp:SOX4_754	-0.660775	-0.603483	-0.0533601	-0.102141	-0.497061	0.45589	0.46046	0.491921	0.535346	0.472223	0.655514
cisbp:TBX1_792	-0.623778	-0.573456	-0.0613923	-0.143958	-0.496886	0.345702	0.511862	0.586559	0.572152	0.469932	0.508549
cisbp:NPAS2_72	-0.589281	-0.467607	-0.124625	-0.0684737	-0.260675	0.294027	0.444682	0.526216	0.55411	0.441244	0.518759
cisbp:PRDM16_211	-0.479955	-0.462257	-0.173917	-0.159743	-0.210602	0.289714	0.390074	0.409682	0.518499	0.430002	0.43814
cisbp:TBX19_787	-0.576263	-0.536201	-0.21604	-0.213547	-0.165372	0.242584	0.463031	0.482382	0.509194	0.530667	0.572129
cisbp:ZBTB6_271	-0.634376	-0.600888	-0.274159	-0.163786	-0.259103	0.357851	0.496107	0.476053	0.575245	0.559683	0.619692
cisbp:NR1D1_673	-0.578974	-0.573131	-0.195602	-0.212244	-0.298115	0.386787	0.499007	0.477636	0.460203	0.489369	0.56408
cisbp:ZBTB3_269	-0.713185	-0.662	-0.247663	-0.00866756	0.00263993	0.0995091	0.370417	0.650305	0.735282	0.649548	0.642317
cisbp:NFIX_738	-0.692718	-0.62469	-0.260894	-0.116982	-0.0714306	0.0758173	0.419204	0.71889	0.788928	0.673962	0.524503
cisbp:NR1H4_655	-0.703236	-0.658074	-0.285818	-0.104053	-0.0596123	0.0405175	0.399949	0.673421	0.740869	0.702795	0.553091
cisbp:HNF4G_688	-0.652681	-0.64951	-0.394542	-0.147134	0.0465008	0.0790475	0.400446	0.637913	0.694629	0.641348	0.530922
cisbp:ATOH8_71	-0.727774	-0.725815	-0.45265	-0.117206	0.0311083	0.107479	0.406029	0.569476	0.688572	0.698213	0.721021
cisbp:NKX26_544	-0.672634	-0.648364	-0.363904	-0.0195948	-0.0535087	0.179306	0.400327	0.499501	0.613294	0.57438	0.693771
cisbp:RARA_675	-0.700874	-0.745786	-0.357156	-0.105581	-0.0103755	0.166606	0.35486	0.438652	0.622145	0.667773	0.751886
cisbp:IRX1_526	-0.700949	-0.632131	-0.206047	-0.083451	-0.175858	0.190005	0.404505	0.584271	0.685192	0.624268	0.668833
cisbp:IRX3_542	-0.700949	-0.632131	-0.206047	-0.083451	-0.175858	0.190005	0.404505	0.584271	0.685192	0.624268	0.668833
cisbp:MSC_82	-0.705344	-0.707574	-0.271038	-0.0516189	-0.160367	0.288518	0.415617	0.41117	0.560275	0.579927	0.823279
cisbp:ZNF524_243	-0.701976	-0.700938	-0.301494	-0.105444	-0.247811	0.15326	0.40209	0.444942	0.57489	0.633829	0.722461
cisbp:ZIC4_252	-0.60492	-0.612586	-0.277038	-0.0886204	-0.186093	0.212093	0.357577	0.387085	0.501972	0.496131	0.683035
cisbp:ZBTB12_280	-0.710394	-0.750919	-0.515168	-0.267364	-0.188257	0.015422	0.468286	0.548785	0.617576	0.774646	0.627113
cisbp:CR7597843_285	-0.710394	-0.750919	-0.515168	-0.267364	-0.188257	0.015422	0.468286	0.548785	0.617576	0.774646	0.627113
cisbp:CR3882194_286	-0.710394	-0.750919	-0.515168	-0.267364	-0.188257	0.015422	0.468286	0.548785	0.617576	0.774646	0.627113
cisbp:AL66283413_287	-0.710394	-0.750919	-0.515168	-0.267364	-0.188257	0.015422	0.468286	0.548785	0.617576	0.774646	0.627113
cisbp:AL8448538_281	-0.710394	-0.750919	-0.515168	-0.267364	-0.188257	0.015422	0.468286	0.548785	0.617576	0.774646	0.627113
cisbp:RBPJ_291	-0.663137	-0.64149	-0.292739	-0.113297	-0.253857	0.0870109	0.412848	0.581463	0.626748	0.592373	0.531028
cisbp:ISL2_496	-0.573547	-0.554004	-0.364188	-0.185514	-0.217229	0.0514752	0.433015	0.577313	0.544355	0.558647	0.427488
cisbp:ZNF350_817	-0.622313	-0.67611	-0.368646	-0.309451	-0.256553	0.170314	0.464544	0.475625	0.487608	0.598253	0.554378
cisbp:TBX20_790	-0.54766	-0.626953	-0.433472	-0.24829	-0.106807	0.041651	0.385055	0.357926	0.430751	0.61861	0.540125
cisbp:NR3C2_685	-0.687052	-0.745638	-0.409579	-0.258892	-0.388841	0.27486	0.549189	0.533492	0.601101	0.672705	0.55442
cisbp:GLIS3_183	-0.68574	-0.747518	-0.447804	-0.407307	-0.458114	0.235988	0.622848	0.624473	0.631045	0.671016	0.451923
cisbp:GATA4_386	-0.553626	-0.600341	-0.354426	-0.375267	-0.499283	0.161284	0.499591	0.476964	0.447123	0.593387	0.414317
cisbp:CIC_749	-0.45532	-0.357167	0.151327	0.135879	0.1256	0.080626	0.114883	0.276303	0.392333	0.380482	0.630128
cisbp:NKX21_476	-0.423643	-0.365925	0.0249526	0.104562	-0.0414399	0.36366	0.191357	0.223761	0.328825	0.244549	0.598504
cisbp:NEUROD4_820	-0.367742	-0.353947	0.0917471	0.0737708	0.0117555	0.153851	0.0845463	0.148755	0.292008	0.267137	0.568998
cisbp:NEUROD6_821	-0.367742	-0.353947	0.0917471	0.0737708	0.0117555	0.153851	0.0845463	0.148755	0.292008	0.267137	0.568998
cisbp:ZFHX2_477	-0.302379	-0.242113	-0.178623	-0.0612892	0.038812	0.151266	0.2128	0.400248	0.400194	0.267978	0.253621
cisbp:PAX6_604	-0.253929	-0.261942	-0.0931105	-0.0320002	0.127808	-0.00780149	0.102726	0.20171	0.286929	0.280688	0.282841
cisbp:SOX21_755	-0.257816	-0.305028	0.0136035	-0.0759853	0.0328289	0.157002	0.172774	0.108887	0.190301	0.273541	0.305464
cisbp:SNAI3_268	-0.354422	-0.369632	-0.0153397	-0.113619	-0.129262	0.241825	0.293893	0.26769	0.310441	0.265533	0.348731
cisbp:PAX4_607	-0.369314	-0.358163	-0.142609	-0.0881925	-0.201823	0.289607	0.296877	0.260752	0.343138	0.292342	0.348413
cisbp:RORC_681	-0.358135	-0.414687	-0.252274	-0.1384	-0.262064	0.2634	0.303046	0.227345	0.250032	0.363919	0.346917
cisbp:ZNF282_240	-0.33076	-0.355762	-0.111635	-0.093747	-0.302754	0.432491	0.279269	0.108355	0.159783	0.183992	0.436889
cisbp:NFATC1_720	-0.339735	-0.35038	-0.141667	-0.0360756	-0.264719	0.179427	0.182983	0.0863124	0.113313	0.223179	0.463321
cisbp:TP73_705	-0.574949	-0.498531	-0.327919	-0.0265608	0.0845841	-0.121444	0.279684	0.582899	0.655891	0.569263	0.459551
cisbp:NFIB_741	-0.477084	-0.451427	-0.360577	-0.0504093	0.167971	-0.140451	0.210168	0.495476	0.581075	0.5093	0.343609
cisbp:NFIA_742	-0.49462	-0.478575	-0.355669	-0.0726033	0.142295	-0.136648	0.231229	0.504685	0.586355	0.529248	0.359133
cisbp:TFCP2L1_858	-0.41328	-0.413492	-0.382705	-0.0743044	0.149625	-0.136525	0.190432	0.435268	0.516667	0.406514	0.28558
cisbp:KLF3_184	-0.562895	-0.620697	-0.460311	-0.132056	0.214261	-0.0255303	0.265107	0.423721	0.551328	0.608196	0.569687
cisbp:KLF12_191	-0.585833	-0.628604	-0.434198	-0.155781	0.127038	-0.0326896	0.308971	0.441942	0.542483	0.631571	0.572166
cisbp:MZF1_171	-0.613389	-0.683802	-0.611131	-0.2383	0.0389254	-0.035471	0.366968	0.503262	0.601899	0.702493	0.50285
cisbp:TP63_704	-0.401832	-0.305474	-0.133641	0.177011	0.294981	-0.154817	0.0604635	0.426172	0.531907	0.364329	0.366174
cisbp:NEUROG2_81	-0.440594	-0.441678	-0.127427	0.0312003	0.265418	-0.121461	0.120019	0.363882	0.46905	0.454245	0.447216
cisbp:TP53_706	-0.419584	-0.392892	-0.271421	0.146493	0.252878	-0.102189	0.087267	0.26742	0.41892	0.397847	0.526239
cisbp:NKX24_457	-0.290382	-0.35971	-0.400957	0.0279862	0.238862	-0.0780269	0.0758866	0.0912818	0.215902	0.314369	0.382134
cisbp:POU5F1_621	-0.31086	-0.359793	-0.42461	0.00046582	0.0790841	-0.114499	0.140407	0.215541	0.303292	0.357467	0.255872
cisbp:GLI2_167	-0.380307	-0.48235	-0.453768	-0.130088	0.204094	-0.0839277	0.205519	0.179004	0.315513	0.421565	0.369692
cisbp:DMRTC2_852	-0.461498	-0.405028	-0.16084	-0.212567	-0.0707655	0.135266	0.378295	0.593074	0.584251	0.48744	0.205932
cisbp:PAX9_710	-0.418364	-0.380972	-0.253199	-0.180362	-0.140116	0.0542217	0.355131	0.422131	0.402282	0.442324	0.294851
cisbp:RHOXF1_409	-0.48717	-0.518461	-0.433769	-0.146075	-0.064654	0.051895	0.318184	0.424656	0.491932	0.523637	0.345296
cisbp:CR8477943_864	-0.378101	-0.368878	-0.351071	-0.0659986	-0.140718	-0.0318461	0.258062	0.344347	0.389464	0.416731	0.230049
cisbp:CR7598154_839	-0.378101	-0.368878	-0.351071	-0.0659986	-0.140718	-0.0318461	0.258062	0.344347	0.389464	0.416731	0.230049
cisbp:CR3882292_837	-0.378101	-0.368878	-0.351071	-0.0659986	-0.140718	-0.0318461	0.258062	0.344347	0.389464	0.416731	0.230049
cisbp:BX0885802_840	-0.378101	-0.368878	-0.351071	-0.0659986	-0.140718	-0.0318461	0.258062	0.344347	0.389464	0.416731	0.230049
cisbp:AL6628334_838	-0.378101	-0.368878	-0.351071	-0.0659986	-0.140718	-0.0318461	0.258062	0.344347	0.389464	0.416731	0.230049
cisbp:AL7735441_836	-0.378101	-0.368878	-0.351071	-0.0659986	-0.140718	-0.0318461	0.258062	0.344347	0.389464	0.416731	0.230049
cisbp:NFIC_740	-0.327252	-0.390646	-0.459974	-0.359844	-0.0447434	-0.260556	0.266785	0.432702	0.389158	0.520579	0.0628504
cisbp:MEIS1_486	-0.447785	-0.301155	0.521778	0.247844	-0.40973	0.540588	0.210464	0.287405	0.377382	0.108846	0.625697
cisbp:NEUROG1_87	-0.503652	-0.365007	0.339329	0.0585007	-0.27276	0.427895	0.33192	0.543978	0.571663	0.32105	0.494468
cisbp:BHLHA15_85	-0.44065	-0.321336	0.332602	0.110555	-0.301552	0.454442	0.291196	0.444899	0.478925	0.259017	0.444331
cisbp:NKX25_550	-0.4784	-0.357343	0.319176	0.0646762	-0.398116	0.542888	0.34999	0.394243	0.419153	0.257234	0.52049
cisbp:REL_721	-0.5646	-0.453896	0.506955	-0.0235339	-0.599182	0.576236	0.443072	0.513766	0.5292	0.31101	0.525759
cisbp:ZBTB7B_216	-0.532768	-0.391996	0.399894	0.00473315	-0.590654	0.538984	0.436815	0.526849	0.542139	0.262696	0.464131
cisbp:FOXA1_357	-0.541092	-0.431228	0.230602	-0.0856049	-0.508084	0.527768	0.426804	0.54866	0.545589	0.336374	0.475949
cisbp:SIX6_552	-0.494746	-0.394356	0.211884	-0.136613	-0.578383	0.511684	0.47884	0.489578	0.445193	0.327143	0.413755
cisbp:LCOR_711	-0.549679	-0.490353	0.12835	-0.113061	-0.534683	0.647658	0.463229	0.459234	0.484295	0.342458	0.54318
cisbp:NFAT5_717	-0.587356	-0.508509	0.188652	-0.0192797	-0.542754	0.433846	0.41076	0.38198	0.427949	0.356216	0.645478
cisbp:DBX2_554	-0.454366	-0.436633	0.0917945	-0.11156	-0.572594	0.510789	0.425941	0.275278	0.268801	0.277398	0.518474
cisbp:OLIG2_100	-0.350528	-0.232834	0.380632	0.0756537	-0.408538	0.576139	0.306492	0.418373	0.415408	0.154374	0.313139
cisbp:ZBTB7C_265	-0.388725	-0.263741	0.413266	0.010046	-0.501283	0.523225	0.358451	0.417166	0.373668	0.145683	0.352735
cisbp:HOXD11_464	-0.354763	-0.179622	0.380944	-0.0083728	-0.475493	0.392188	0.370061	0.440511	0.361029	0.172456	0.263106
cisbp:PITX2_504	-0.383073	-0.27819	0.37507	-0.0381306	-0.602938	0.632536	0.399554	0.364584	0.341616	0.114553	0.392074
cisbp:MEOX1_396	-0.386	-0.301857	0.161731	-0.0195197	-0.35529	0.438252	0.320081	0.388401	0.428626	0.237624	0.345366
cisbp:C11orf9_654	-0.337483	-0.257675	0.117711	-0.115856	-0.385829	0.550933	0.3958	0.430225	0.349332	0.234101	0.210757
cisbp:FOXB2_380	-0.357421	-0.229638	0.223388	-0.0739548	-0.601831	0.498383	0.405527	0.491825	0.370173	0.173078	0.240424
cisbp:LMX1B_479	-0.420217	-0.313146	0.118887	-0.147038	-0.682415	0.476051	0.474171	0.512409	0.439329	0.272149	0.208511
cisbp:BHLHE22_86	-0.356325	-0.289097	0.147114	-0.0686894	-0.105707	0.218924	0.259747	0.469725	0.420852	0.30359	0.220716
cisbp:OLIG1_90	-0.373883	-0.308334	0.151319	-0.023066	-0.132401	0.16876	0.255335	0.491018	0.475719	0.305744	0.193758
cisbp:DMRT3_304	-0.36728	-0.293304	0.0974118	-0.0302916	-0.293099	0.181582	0.280471	0.43825	0.438473	0.296338	0.177314
cisbp:SOX1_770	-0.552301	-0.396356	0.267717	-0.0761925	-0.353658	0.224228	0.417423	0.65131	0.639549	0.438028	0.373813
cisbp:GATA1_383	-0.49341	-0.414293	0.096114	0.00276515	-0.400591	0.232476	0.33632	0.494012	0.481354	0.3074	0.390512
cisbp:FOXM1_352	-0.433567	-0.362663	0.0396897	-0.0828368	-0.520001	0.353568	0.396931	0.515651	0.474175	0.33248	0.243865
cisbp:SOX17_764	-0.406353	-0.320954	0.0340452	-0.125825	-0.351852	0.131717	0.355641	0.604901	0.549982	0.335021	0.149685
cisbp:SOX5_758	-0.475278	-0.412628	-0.102577	-0.0780819	-0.338399	0.132142	0.339451	0.415632	0.442715	0.434082	0.372865
cisbp:SOX6_868	-0.475278	-0.412628	-0.102577	-0.0780819	-0.338399	0.132142	0.339451	0.415632	0.442715	0.434082	0.372865
cisbp:GLIS1_250	-0.506116	-0.505341	0.0841061	-0.30479	-0.626468	0.444727	0.564143	0.600039	0.560507	0.430035	0.204672
cisbp:ATF5_136	-0.54945	-0.455682	-0.195736	-0.17794	-0.466334	0.251098	0.498811	0.632933	0.551674	0.430686	0.322519
cisbp:HES5_98	-0.27443	-0.192566	0.167959	-0.139438	-0.591666	0.359666	0.367235	0.379343	0.280808	0.163095	0.0987916
cisbp:LMX1A_499	-0.259892	-0.166679	0.0987726	-0.111832	-0.574114	0.371133	0.351771	0.391366	0.310382	0.159789	0.0400264
cisbp:MBD2_644	-0.247988	-0.185165	0.158117	-0.165751	-0.715132	0.462447	0.401505	0.337239	0.232627	0.13067	0.08036
cisbp:ZNF784_262	-0.162493	-0.148827	0.153001	-0.266674	-0.483246	0.386061	0.303318	0.229917	0.225234	0.119694	0.0305799
cisbp:CUX2_292	-0.228401	-0.224765	0.0381453	-0.262618	-0.494123	0.2541	0.368422	0.286097	0.178733	0.225736	0.0694019
cisbp:HOXB5_445	-0.314408	-0.308331	0.129506	-0.260235	-0.714882	0.484359	0.447959	0.21461	0.190312	0.221806	0.244864
cisbp:TBX2_783	-0.217916	-0.282586	0.0471534	-0.186088	-0.481263	0.308824	0.262337	0.069914	0.0275844	0.156839	0.275393
cisbp:HOXA6_417	-0.23027	-0.303415	-0.196288	-0.296576	-0.507052	0.178981	0.340058	0.0938905	0.0566224	0.257533	0.192214
cisbp:HOXC11_453	-0.288648	-0.231842	-0.117023	-0.263086	-0.332822	0.0934559	0.406955	0.444755	0.324842	0.304806	0.0141572
cisbp:HMGA1_12	-0.281631	-0.299192	-0.23724	-0.22134	-0.526293	0.018132	0.310783	0.291648	0.257189	0.236745	0.0588375
cisbp:TFAP2A_5	-0.157905	-0.255456	-0.218321	-0.471775	-0.538021	0.174638	0.388211	0.240191	0.083195	0.190922	-0.0974297
cisbp:ZNF232_233	-0.129825	0.0799921	0.561287	0.222663	-0.0969262	0.305606	0.0628336	0.289809	0.254699	-0.0680577	0.13086
cisbp:FOXH1_362	-0.0616023	0.116795	0.502474	0.267457	-0.046954	0.335926	-0.0023591	0.173775	0.145224	-0.129195	0.125381
cisbp:SIX2_528	-0.0513217	0.102147	0.506749	0.271078	-0.235904	0.323755	0.0125667	0.200784	0.112406	-0.17052	0.0667744
cisbp:BPTF_812	-0.0360197	0.10004	0.644555	0.280128	-0.241161	0.526506	-0.033936	0.0613487	0.07199	-0.217261	0.174766
cisbp:OTX2_515	-0.0458838	0.0749759	0.489906	0.00321967	-0.243429	0.389802	0.166144	0.222992	0.13136	-0.0688944	-0.0226234
cisbp:DPRX_565	-0.0797171	0.0980377	0.359781	0.146804	-0.283843	0.322108	0.131883	0.270095	0.207854	-0.0726849	-0.0537739
cisbp:FOXA2_355	-0.189374	-0.0787337	0.382288	0.0556908	-0.324497	0.584365	0.205619	0.249609	0.224206	-0.0400058	0.217617
cisbp:FOXS1_372	-0.173226	-0.0261479	0.465508	0.01211	-0.474405	0.495138	0.252599	0.364287	0.263555	-0.00311563	0.0503572
cisbp:CUX1_294	-0.243395	-0.102511	0.426021	0.0785256	-0.527435	0.331024	0.185701	0.245246	0.196377	0.0750869	0.245389
cisbp:STAT5A_774	-0.164535	-0.0418147	0.349126	0.133768	-0.258699	0.379418	0.0772194	0.159229	0.13124	-0.0588338	0.313234
cisbp:SOX11_767	-0.0978096	-0.0193585	0.23684	0.0355218	-0.272308	0.444209	0.183366	0.191998	0.123256	-0.0854762	0.0775899
cisbp:PITX1_404	-0.132533	-0.0908527	0.379172	0.0342571	-0.501376	0.466167	0.17943	0.0313801	0.0275921	-0.0984274	0.243149
cisbp:OLIG3_79	-0.227198	-0.0832991	0.418444	0.0995481	-0.288637	0.331068	0.201613	0.416878	0.389116	0.0942438	0.0971538
cisbp:BHLHE23_45	-0.283758	-0.16828	0.257706	0.0589439	-0.200279	0.348112	0.251226	0.472204	0.41959	0.152681	0.120436
cisbp:TBP_793	-0.224967	-0.101543	0.153981	-0.0405139	-0.422517	0.353499	0.260653	0.435113	0.355713	0.0877999	0.0128796
cisbp:ZFX_158	-0.21116	-0.111628	0.0777098	-0.0391003	-0.505862	0.133903	0.269957	0.31821	0.244014	0.0718548	0.0114165
cisbp:ZNF683_253	-0.179313	-0.12049	0.116447	-0.0155947	-0.511856	0.108594	0.162866	0.283708	0.196999	0.0626728	0.00333867
cisbp:POU1F1_610	-0.15846	-0.039681	0.394713	0.171256	-0.152037	0.0177065	-0.00618434	0.176104	0.19448	0.0371327	0.188205
cisbp:SMAD9_867	-0.102711	-0.0255912	0.192276	-0.0049298	-0.0840791	-0.0345648	0.107789	0.276706	0.241575	0.113192	-0.105735
cisbp:PAX1_708	0.00143267	0.066518	0.128889	-0.141423	-0.132361	0.107694	0.166511	0.209425	0.0777821	0.0185259	-0.152301
cisbp:LHX4_450	0.187954	0.331303	0.347958	0.293611	0.202954	0.101671	-0.1937	-0.0632473	-0.0657325	-0.313356	-0.130002
cisbp:IRX2_527	0.154337	0.292027	0.469962	0.222502	0.0869093	0.00434333	-0.185036	-0.0345118	-0.0287622	-0.211956	-0.130566
cisbp:BBX_753	0.123753	0.224431	0.384457	0.176153	0.0579109	-0.0137428	-0.139418	0.0950765	0.0439774	-0.218685	-0.206532
cisbp:MEF2D_642	0.295317	0.367879	0.585391	0.349877	-0.0193201	0.258654	-0.254622	-0.280506	-0.262273	-0.460746	-0.16242
cisbp:VTN_430	0.260599	0.365754	0.390182	0.242767	-0.0497887	0.272397	-0.152921	-0.133527	-0.152469	-0.424013	-0.224256
cisbp:SIX1_459	0.256154	0.353077	0.491134	0.151131	-0.107802	0.228752	-0.115363	-0.0802469	-0.205474	-0.380303	-0.216991
cisbp:FOXI2_375	0.279469	0.352443	0.360909	0.1173	-0.112511	0.300866	-0.0720832	-0.118841	-0.220395	-0.378084	-0.304723
cisbp:MEIS3_411	0.162506	0.217881	0.440326	0.17708	-0.186467	0.319984	-0.118159	-0.139366	-0.171822	-0.347155	-0.0481372
cisbp:OSR1_212	0.247999	0.253973	0.350704	0.0704073	-0.257708	0.337722	-0.0697035	-0.277403	-0.324672	-0.374164	-0.113738
cisbp:ZNF35_239	0.148802	0.293217	0.574137	0.13523	-0.358854	0.31501	-0.0038514	0.00936602	-0.0802374	-0.28399	-0.201017
cisbp:HOXC9_547	0.0930741	0.232471	0.394974	0.136544	-0.248463	0.13781	-0.0148641	0.0757767	0.00835574	-0.25216	-0.182441
cisbp:OTX1_437	0.145441	0.223041	0.582705	0.0700772	-0.201475	0.178236	-0.0209735	-0.0450065	-0.121046	-0.245625	-0.147744
cisbp:HBP1_752	0.129339	0.227958	0.376943	-0.0023486	-0.187539	0.0888352	-0.0370488	-0.0248398	-0.133011	-0.189959	-0.123922
cisbp:FOXK1_364	0.269338	0.378087	0.455513	0.0586602	-0.348956	0.232594	-0.0193526	-0.012517	-0.210786	-0.354618	-0.382031
cisbp:KIAA0415_381	0.269338	0.378087	0.455513	0.0586602	-0.348956	0.232594	-0.0193526	-0.012517	-0.210786	-0.354618	-0.382031
cisbp:ZHX1_510	0.317994	0.34801	0.330001	-0.054256	-0.208751	0.131997	-0.0752853	-0.110371	-0.220517	-0.364612	-0.384858
cisbp:HES7_83	-0.0638914	0.0486571	0.379831	-0.0326288	-0.507671	0.328777	0.195951	0.254255	0.126951	-0.0754594	-0.0792901
cisbp:NFATC4_715	-0.0341433	0.0143124	0.285054	-0.1189	-0.61956	0.264469	0.184212	0.119911	0.0137647	-0.115829	-0.114505
cisbp:HMX3_557	0.131671	0.195094	0.344904	-0.0280495	-0.578553	0.19282	0.0816311	0.00288242	-0.121534	-0.223825	-0.228975
cisbp:OSR2_227	0.0314448	0.00259169	0.110651	-0.218546	-0.350316	0.401688	0.170527	-0.0129676	-0.0577703	-0.0822311	-0.0304557
cisbp:LHX3_424	0.0395723	0.0899446	-0.13802	-0.129642	-0.312648	0.284416	0.207446	0.0621267	-0.0641103	-0.113108	-0.138826
cisbp:HNF1A_473	0.00965106	0.0590473	0.156614	0.104495	-0.344344	0.148075	0.0244966	0.0979403	0.0447594	-0.112243	-0.138497
cisbp:IRF7_635	0.0367683	0.0899163	0.0354161	-0.0514039	-0.356453	-0.0896687	0.0834077	0.128219	-0.0287018	-0.0257171	-0.264097
cisbp:PRDM1_163	-0.00411496	0.0256364	0.0628188	-0.0720471	-0.441087	-0.0466969	0.0777224	0.142414	0.0538969	-0.0370461	-0.219706
cisbp:MNX1_466	0.0462359	0.0355752	0.101471	-0.042928	-0.389587	0.111732	0.0602877	-0.10303	-0.11012	-0.0733486	-0.0789965
cisbp:HOXD3_461	-0.0101374	-0.0393752	0.0573266	-0.0979483	-0.380179	-0.0460868	0.063522	-0.0153179	-0.0789505	0.0312818	-0.0651151
cisbp:TCF7_750	0.0563124	0.106425	-0.0224253	-0.0571031	-0.169893	0.079836	0.0331147	0.0716799	-0.0452298	-0.104445	-0.0981513
cisbp:SOX30_747	0.0899925	0.127435	-0.100248	0.00354213	-0.0607131	0.0528751	-0.0157345	-0.0432589	-0.132096	-0.176876	-0.0634908
cisbp:LBX2_543	0.118867	0.122999	-0.179424	-0.0365151	-0.00425806	-0.0159185	-0.0080271	-0.0756879	-0.105012	-0.0294624	-0.118578
cisbp:E2F2_311	0.199156	0.16025	0.233763	-0.00748155	-0.0821948	0.334377	-0.0631799	-0.212102	-0.155243	-0.286619	-0.15271
cisbp:HOXB2_532	0.15988	0.141583	0.168334	-0.00444966	-0.201946	0.141424	-0.0235257	-0.144015	-0.172605	-0.194006	-0.171199
cisbp:NOTO_567	0.11889	0.0405709	0.175678	0.0277201	-0.187021	0.188356	-0.0539309	-0.213759	-0.173809	-0.174381	-0.0699846
cisbp:HES2_19	0.0986489	0.112546	0.0965426	-0.0743329	-0.244236	0.161637	0.094038	-0.132536	-0.227063	-0.118568	-0.0803013
cisbp:TFAP2D_2	0.102665	0.0438344	0.011353	-0.117475	-0.287647	0.269539	0.0591397	-0.240964	-0.18928	-0.155412	-0.0142627
cisbp:HOXD8_537	0.0317136	-0.0696404	0.0864297	-0.0362903	-0.276526	0.226729	0.0243837	-0.221304	-0.203734	-0.0758736	0.0881758
cisbp:TCF23_64	-0.0574943	-0.045686	0.328687	0.301972	0.175528	0.219731	-0.162221	-0.199109	-0.0247732	-0.0867823	0.411986
cisbp:NEUROD2_73	-0.0207027	-0.0468336	0.303144	0.172862	-0.0780314	0.1212	-0.113573	-0.123048	-0.0168834	-0.0938565	0.183221
cisbp:SOX8_746	0.133345	0.162842	0.124904	0.116558	0.0839596	-0.12244	-0.147402	-0.299944	-0.302601	-0.107096	0.0798136
cisbp:MYF6_30	0.0949512	0.0192485	0.0369908	0.133332	0.235026	-0.100559	-0.176543	-0.383346	-0.256132	-0.130722	0.137801
cisbp:BRCA1_319	0.0687406	-0.0205925	-0.0571167	0.0772999	0.0431217	-0.095103	-0.138916	-0.211039	-0.158732	-0.0572521	0.0860044
cisbp:TBX21_780	-0.149447	-0.218575	0.0219696	-0.0243878	-0.08989	0.30502	0.102078	-0.0599239	0.0272986	0.081146	0.314388
cisbp:ZIC5_210	-0.0696654	-0.101499	0.0308866	0.0348953	0.0172005	0.253119	0.0401409	-0.14019	-0.0490822	-0.0186331	0.253022
cisbp:EVX2_534	-0.10704	-0.139934	0.0528829	-0.0817559	-0.222916	0.138122	0.0905351	-0.045498	-0.0186676	0.0723588	0.215918
cisbp:FOXC2_370	-0.0968128	-0.101971	-0.11604	0.129724	0.0265341	-0.0498501	-0.0280227	0.00190638	0.0209581	0.0316835	0.161475
cisbp:EVX1_419	-0.111615	-0.16192	-0.168008	-0.104992	-0.0848906	-0.0322208	0.067876	-0.0509418	-0.00947885	0.128117	0.212395
cisbp:MAFB_150	-0.113324	-0.0502793	0.038829	0.204191	0.470701	-0.158184	-0.149816	-0.0179587	0.0943536	0.136676	0.345964
cisbp:TCF7L1_763	-0.101254	-0.0606013	-0.197051	0.044642	0.405574	-0.167924	0.00963852	0.208907	0.207122	0.183149	0.094919
cisbp:TFCP2_392	-0.00841178	-0.0486503	-0.200683	0.0735512	0.336513	-0.271791	-0.16118	0.0244067	0.044566	0.0876858	0.0676787
cisbp:RREB1_200	0.0884211	0.0659363	-0.242844	0.0333822	0.372931	-0.117054	-0.106725	-0.047722	-0.0658148	-0.0316277	-0.0577756
cisbp:MAF_144	-0.00799828	-0.0181774	0.0910181	0.180298	0.239648	-0.301478	-0.22561	-0.164118	-0.0437957	0.0142201	0.132591
cisbp:ZIC2_162	0.00958913	-0.090747	-0.133427	0.183897	0.284203	-0.183719	-0.170806	-0.171106	-0.065971	-0.00761611	0.114657
cisbp:KLF1_179	0.0807156	-0.0418886	-0.485391	0.000814801	0.691362	-0.392348	-0.221829	-0.183723	-0.077579	0.110009	0.0421559
cisbp:SOX2_769	0.0818912	-0.0427774	-0.45111	-0.0742329	0.514747	-0.273941	-0.144214	-0.161195	-0.092085	0.0887284	-0.02208
cisbp:INSM1_248	0.00073273	-0.142385	-0.517235	-0.136599	0.394174	-0.26494	-0.0717396	-0.183169	-0.128225	0.145056	0.126937
cisbp:NR1H2_674	-0.169775	-0.234251	-0.600755	-0.210174	0.304865	-0.242641	0.148913	0.264543	0.23337	0.365462	0.00432949
cisbp:NR1H3_656	-0.169775	-0.234251	-0.600755	-0.210174	0.304865	-0.242641	0.148913	0.264543	0.23337	0.365462	0.00432949
cisbp:NKX22_458	-0.204348	-0.345592	-0.579142	-0.172217	0.0481093	-0.181082	0.105629	-0.0630058	0.0543406	0.312524	0.28366
cisbp:RXRG_679	-0.173246	-0.343173	-0.549135	-0.297246	-0.015918	-0.203036	0.154444	0.101541	0.112227	0.353491	0.0661936
cisbp:RXRB_698	-0.102193	-0.262555	-0.581624	-0.336425	0.0337211	-0.306261	0.141212	0.138866	0.119402	0.328869	-0.098481
cisbp:NR2F6_687	-0.0137258	-0.223477	-0.678182	-0.283671	0.261202	-0.404905	0.0300019	-0.0300778	-0.0303749	0.282609	-0.0745935
cisbp:ZKSCAN3_276	0.00490964	-0.195989	-0.715619	-0.405452	0.211031	-0.326386	0.087026	-0.083771	-0.096586	0.23851	-0.0769068
cisbp:ZKSCAN4_273	0.00490964	-0.195989	-0.715619	-0.405452	0.211031	-0.326386	0.087026	-0.083771	-0.096586	0.23851	-0.0769068
cisbp:SRF_641	0.0359863	-0.0102639	-0.0585109	-0.108856	-0.115899	-0.119702	0.0453522	0.143996	0.0528578	0.00626073	-0.269176
cisbp:NKX31_517	0.020995	-0.00193773	-0.315177	-0.114117	-0.170207	-0.0869984	0.0799979	0.0273481	-0.0808842	0.0174682	-0.174972
cisbp:STAT6_776	0.020674	-0.0212955	-0.236615	-0.110281	0.126217	-0.260728	0.0488762	0.17265	0.0806003	0.0749235	-0.219761
cisbp:GCM2_389	0.0490779	0.000786823	-0.2725	-0.0894223	-0.0119315	-0.358056	-0.037796	0.038695	0.0112208	0.0486365	-0.237046
cisbp:HSF2_623	0.0779621	0.0143924	-0.414624	-0.232301	-0.00824385	-0.353794	0.0585808	0.00340636	-0.0369112	0.129132	-0.282048
cisbp:LEF1_760	0.0216103	-0.0309039	-0.443071	-0.240391	0.204671	-0.165755	0.090759	0.0166826	-0.0380779	0.125526	-0.0581565
cisbp:MEF2C_640	0.0284319	-0.0991184	-0.397881	-0.22546	-0.101766	-0.158893	0.0800815	-0.1952	-0.17847	0.0706386	-0.00409908
cisbp:GATA2_388	-0.0975779	-0.168956	-0.45636	-0.312987	-0.170143	-0.269883	0.187754	0.223216	0.136671	0.220582	-0.181231
cisbp:SPI1_322	-0.0486131	-0.143024	-0.499445	-0.337721	-0.196739	-0.0817515	0.149218	0.107818	-0.00466525	0.194457	-0.145136
cisbp:SOX15_757	0.0559166	-0.124504	-0.496082	-0.4861	0.0218832	-0.0403658	0.205161	0.0103227	-0.0360323	0.163247	-0.248187
cisbp:DMRTA2_306	0.306215	0.338497	0.290112	-0.00526113	-0.101439	-0.0033006	-0.1289	-0.0680249	-0.154402	-0.311792	-0.475591
cisbp:CLOCK_53	0.335248	0.401268	0.166121	-0.0395429	-0.178343	-0.0637075	-0.0724379	-0.0782364	-0.247854	-0.310642	-0.521062
cisbp:AC0125311_531	0.285181	0.312626	0.14924	0.0131657	-0.20997	-0.072764	-0.116487	-0.0890478	-0.21213	-0.336231	-0.469066
cisbp:ZNF713_257	0.389883	0.42801	0.134288	-0.0862843	0.00462564	-0.176251	-0.119743	-0.0412458	-0.17524	-0.262654	-0.634337
cisbp:MTF1_274	0.388886	0.434051	0.174639	-0.0583277	-0.101529	-0.0901324	-0.116028	-0.143121	-0.299616	-0.367416	-0.544746
cisbp:ONECUT2_293	0.448279	0.501685	0.170146	-0.0708065	-0.199053	0.020616	-0.0952743	-0.131945	-0.337694	-0.452627	-0.617848
cisbp:GATA5_385	0.290254	0.370947	0.213392	0.168562	0.157627	-0.319336	-0.258667	-0.0325489	-0.144123	-0.27279	-0.395546
cisbp:NANOGP1_835	0.369625	0.412374	0.12996	0.163318	0.0327751	-0.36298	-0.297107	-0.19709	-0.265705	-0.31867	-0.496178
cisbp:HOXB13_494	0.329205	0.382259	0.235077	0.0585599	-0.0145841	-0.149249	-0.224042	-0.207368	-0.317939	-0.370984	-0.412965
cisbp:HOXA9_405	0.111905	0.191149	0.245309	-0.0640925	-0.245465	0.0839712	0.0915771	0.0361174	-0.0883779	-0.132143	-0.223293
cisbp:MEF2A_639	0.188529	0.196637	0.299582	0.0143401	-0.208008	-0.0378827	-0.0478757	-0.111003	-0.117504	-0.236036	-0.319169
cisbp:OTP_530	0.234596	0.215941	0.133468	-0.0702928	-0.283776	0.147644	-0.0190549	-0.132241	-0.238041	-0.196906	-0.335279
cisbp:FOXO4_373	0.247844	0.267218	0.0897962	-0.0602273	-0.252013	-0.0160161	0.0172465	-0.0229356	-0.184798	-0.196246	-0.501544
cisbp:NKX63_509	0.265254	0.220781	0.120787	-0.0753528	-0.160668	0.0166064	-0.0420426	-0.264834	-0.366098	-0.208516	-0.293682
cisbp:IRF2_634	0.204358	0.179679	0.0197717	-0.00770581	-0.223662	-0.0468292	-0.0831797	-0.239742	-0.284363	-0.176574	-0.226913
cisbp:DMRT1_305	0.294183	0.296626	0.0311747	-0.0408093	-0.115637	-0.16125	-0.0940579	-0.145472	-0.290766	-0.217589	-0.393717
cisbp:EN2_506	0.350096	0.312926	0.173901	-0.177367	-0.281768	0.0199209	-0.0314303	-0.221225	-0.318626	-0.27164	-0.466318
cisbp:VENTX_490	0.388129	0.353195	0.204763	-0.0447008	-0.238589	0.0734886	-0.130593	-0.32014	-0.387309	-0.371705	-0.440034
cisbp:ZNF589_225	0.264168	0.295885	-0.0737374	0.0263629	0.341648	-0.270441	-0.208549	-0.0390067	-0.0913311	-0.177947	-0.39695
cisbp:GCM1_390	0.293083	0.313196	-0.1525	0.036513	0.149036	-0.35885	-0.211029	-0.0692693	-0.155486	-0.228754	-0.455828
cisbp:ZNF333_217	0.200649	0.234434	-0.193538	0.0118236	0.0978058	-0.27868	-0.100106	-0.0930418	-0.141167	-0.110474	-0.342245
cisbp:AC0021266_638	0.301055	0.172134	-0.170028	-0.15359	-0.114192	-0.0970208	-0.0624923	-0.347691	-0.349475	-0.214899	-0.351076
cisbp:MEF2B_643	0.301055	0.172134	-0.170028	-0.15359	-0.114192	-0.0970208	-0.0624923	-0.347691	-0.349475	-0.214899	-0.351076
cisbp:ZBTB47_188	0.363413	0.287083	-0.069468	-0.123487	-0.169076	-0.132865	-0.0988393	-0.374873	-0.476516	-0.269805	-0.395906
cisbp:ZNF652_278	0.363413	0.287083	-0.069468	-0.123487	-0.169076	-0.132865	-0.0988393	-0.374873	-0.476516	-0.269805	-0.395906
cisbp:ENSG00000234254_595	0.321791	0.199318	-0.0508531	-0.0932502	0.100437	-0.227439	-0.170595	-0.285028	-0.330392	-0.215197	-0.35828
cisbp:ZNF187_849	0.291334	0.253375	-0.206018	-0.153694	-0.155408	-0.204887	-0.0744101	-0.150674	-0.290876	-0.161782	-0.422126
cisbp:HOXC8_399	0.26508	0.202107	-0.201266	-0.0521287	-0.0578781	-0.321529	-0.165113	-0.210505	-0.269737	-0.167414	-0.379206
cisbp:GLIS2_201	0.242105	0.141859	-0.100901	-0.0584826	-0.124767	-0.279954	-0.110553	-0.245751	-0.287503	-0.17151	-0.370646
cisbp:STAT5B_779	0.248897	0.119734	-0.37496	-0.146278	-0.025495	-0.272236	-0.123478	-0.306509	-0.373439	-0.136519	-0.256921
cisbp:CSDA_828	0.253759	0.190699	-0.411708	-0.00967834	0.401977	-0.36618	-0.219203	-0.212049	-0.269228	-0.152026	-0.246077
cisbp:YBX2_827	0.253759	0.190699	-0.411708	-0.00967834	0.401977	-0.36618	-0.219203	-0.212049	-0.269228	-0.152026	-0.246077
cisbp:NR4A2_686	0.283919	0.128318	-0.518256	-0.161432	0.347359	-0.323907	-0.140756	-0.271504	-0.293635	-0.116759	-0.368943
cisbp:HSF4_624	0.332944	0.293459	-0.323042	-0.0449455	0.259882	-0.434672	-0.198717	-0.237666	-0.271162	-0.11101	-0.406483
cisbp:HSF1_627	0.426456	0.334696	-0.422068	-0.100664	0.307916	-0.510005	-0.247301	-0.351987	-0.379697	-0.1855	-0.502747
cisbp:SOX18_772	0.500704	0.30652	-0.498222	-0.0844776	0.528748	-0.578294	-0.379661	-0.495006	-0.498266	-0.220272	-0.521116
cisbp:RXRA_695	0.143993	-0.0633677	-0.609364	-0.257037	0.269068	-0.38644	-0.060284	-0.152481	-0.155289	0.0986278	-0.234944
cisbp:CEBPA_155	0.209469	-0.00241938	-0.494401	-0.328244	0.131716	-0.392492	-0.104336	-0.283581	-0.302058	0.0379923	-0.252485
cisbp:NKX32_432	0.358088	0.147922	-0.43434	-0.385858	0.111329	-0.385548	-0.0486083	-0.270109	-0.384211	-0.0645076	-0.511292
cisbp:RUNX3_731	0.38314	0.528764	0.71736	0.429204	0.161166	0.023026	-0.384158	-0.309441	-0.285928	-0.543179	-0.220364
cisbp:HNF1B_428	0.447514	0.571551	0.564169	0.39155	0.10039	-0.00700327	-0.399674	-0.215443	-0.322907	-0.543094	-0.429351
cisbp:OVOL1_246	0.477359	0.608827	0.592113	0.50701	0.357785	-0.171565	-0.576598	-0.408359	-0.373835	-0.603684	-0.276622
cisbp:GRHL1_391	0.478302	0.554265	0.254579	0.341659	0.325459	-0.1006	-0.361656	-0.31571	-0.346759	-0.490821	-0.416839
cisbp:PAX5_709	0.510918	0.546512	0.339991	0.249713	0.205236	0.0182634	-0.352697	-0.391082	-0.453528	-0.612025	-0.41958
cisbp:STAT4_775	0.542252	0.560018	0.400865	0.257271	0.0779265	-0.0146765	-0.408264	-0.478761	-0.53777	-0.543718	-0.412188
cisbp:HEY1_68	0.576615	0.632169	0.377417	0.241261	0.0685004	-0.0802589	-0.365881	-0.507722	-0.592155	-0.639721	-0.452414
cisbp:HEY2_54	0.471144	0.487431	0.164323	0.191935	0.14258	-0.108312	-0.338283	-0.485342	-0.539357	-0.510871	-0.318164
cisbp:PAX8_707	0.580882	0.627148	0.498112	0.309213	0.346312	-0.159488	-0.501548	-0.615448	-0.582701	-0.579602	-0.314384
cisbp:HMGA2_13	0.627032	0.683021	0.33794	0.434182	0.401875	-0.169572	-0.557654	-0.595242	-0.595178	-0.640849	-0.448036
cisbp:KDM2B_299	0.636728	0.656929	0.274356	0.300681	0.289237	-0.112644	-0.533022	-0.611528	-0.621979	-0.696363	-0.493482
cisbp:SMAD5_866	0.586952	0.639948	0.559668	0.181099	-0.103652	0.0376084	-0.334437	-0.457012	-0.570689	-0.639992	-0.51645
cisbp:RFX2_724	0.624036	0.674317	0.601071	0.216098	-0.0424976	-0.00846882	-0.397233	-0.498571	-0.575219	-0.646447	-0.56507
cisbp:DMBX1_560	0.589822	0.681572	0.491218	0.208177	0.039479	-0.0579784	-0.345817	-0.34447	-0.471196	-0.635172	-0.613208
cisbp:FOXK2_360	0.616738	0.694003	0.447515	0.182147	-0.0036935	-0.066155	-0.3315	-0.332273	-0.507566	-0.622932	-0.673066
cisbp:FOXJ3_378	0.614581	0.676965	0.40764	0.152855	-0.0991139	-0.0167997	-0.311471	-0.335296	-0.524892	-0.639607	-0.696207
cisbp:FOXJ1_853	0.659149	0.708784	0.442231	0.212679	0.0119204	-0.0661682	-0.414739	-0.451293	-0.605741	-0.67247	-0.64721
cisbp:FOXD4_830	0.659149	0.708784	0.442231	0.212679	0.0119204	-0.0661682	-0.414739	-0.451293	-0.605741	-0.67247	-0.64721
cisbp:FOXD4L1_831	0.659149	0.708784	0.442231	0.212679	0.0119204	-0.0661682	-0.414739	-0.451293	-0.605741	-0.67247	-0.64721
cisbp:FOXF1_351	0.626679	0.616052	0.318438	0.195646	0.07099	0.0582268	-0.390158	-0.571833	-0.660887	-0.65559	-0.490021
cisbp:FOXJ2_350	0.633774	0.651183	0.309578	0.228275	0.0652062	0.0374128	-0.410376	-0.561971	-0.650333	-0.691909	-0.511159
cisbp:FOXP3_348	0.646644	0.674861	0.410933	0.196873	-0.0632834	0.0186622	-0.398748	-0.496688	-0.641941	-0.703213	-0.5784
cisbp:FOXD1_382	0.660921	0.659419	0.358014	0.199753	-0.0356176	-0.0304503	-0.429185	-0.546845	-0.678108	-0.700624	-0.583651
cisbp:FOXE3_376	0.660921	0.659419	0.358014	0.199753	-0.0356176	-0.0304503	-0.429185	-0.546845	-0.678108	-0.700624	-0.583651
cisbp:PAX3_608	0.627946	0.65147	0.433306	0.176256	-0.0585731	-0.164154	-0.411065	-0.539007	-0.64675	-0.618638	-0.528821
cisbp:ZBTB33_255	0.624041	0.610685	0.227221	0.182926	-0.0401335	-0.189464	-0.419999	-0.616659	-0.678026	-0.619194	-0.496433
cisbp:TFAP2E_4	0.365689	0.403727	0.379125	0.247614	0.123638	0.00657476	-0.247513	-0.232794	-0.229244	-0.406486	-0.369437
cisbp:HOXA11_395	0.338565	0.428912	0.485908	0.281676	0.00260611	-0.100739	-0.344918	-0.264018	-0.310204	-0.427412	-0.263648
cisbp:HOXC6_561	0.342734	0.490822	0.519684	0.274986	-0.183965	0.0540799	-0.195356	-0.172153	-0.287867	-0.466043	-0.375029
cisbp:PAX7_605	0.388248	0.510032	0.458253	0.189141	-0.070489	-0.143842	-0.246604	-0.111399	-0.241892	-0.417124	-0.487601
cisbp:FOXP2_356	0.429449	0.491071	0.398516	0.107135	-0.219391	0.179451	-0.158427	-0.1713	-0.365244	-0.468115	-0.523075
cisbp:ETV7_321	0.481285	0.577578	0.638093	0.200941	-0.0333482	0.00673097	-0.311408	-0.332906	-0.432762	-0.568117	-0.45296
cisbp:AIRE_736	0.450123	0.479663	0.493712	0.135436	-0.0873768	-0.114291	-0.311317	-0.314523	-0.407192	-0.511793	-0.444901
cisbp:SOX3_759	0.389103	0.410206	0.321172	0.207577	-0.0582213	0.237058	-0.225429	-0.435101	-0.477282	-0.518025	-0.196285
cisbp:CRX_410	0.469918	0.480044	0.41593	0.0397737	0.0179992	0.118022	-0.206998	-0.364122	-0.460296	-0.484571	-0.387892
cisbp:IRF9_636	0.501051	0.489533	0.330708	0.107295	-0.0988723	0.0981821	-0.285262	-0.538544	-0.601577	-0.555858	-0.356288
cisbp:NFATC3_713	0.508979	0.568495	0.520988	0.19662	-0.161002	0.103078	-0.277425	-0.411732	-0.507938	-0.604559	-0.474656
cisbp:DNMT1_301	0.491304	0.51894	0.48494	0.0538792	-0.281862	0.165003	-0.181735	-0.391537	-0.508823	-0.556808	-0.476834
cisbp:NFATC2_716	0.476561	0.514422	0.318467	0.0722018	-0.200257	0.0905562	-0.192028	-0.361494	-0.499318	-0.538325	-0.505381
cisbp:FOXD3_377	0.549054	0.557106	0.341988	0.136815	-0.164422	0.104968	-0.26755	-0.436347	-0.567554	-0.60777	-0.523253
cisbp:ZNF384_202	0.550546	0.568994	0.420367	0.109184	-0.202445	-0.0062517	-0.268113	-0.355145	-0.503649	-0.580256	-0.60217
cisbp:CGBP_298	0.29217	0.333546	0.419459	0.0493556	-0.428417	0.19203	-0.0652633	-0.281663	-0.359138	-0.422864	-0.277011
cisbp:PAX2_606	0.375173	0.412192	0.39084	0.13987	-0.230512	0.0311708	-0.210081	-0.329463	-0.422723	-0.489187	-0.333827
cisbp:IRF8_633	0.392609	0.406426	0.306163	0.0870163	-0.264523	0.0729843	-0.212011	-0.390387	-0.494631	-0.498461	-0.30862
cisbp:AHR_28	0.506797	0.598446	0.331436	0.196573	0.0911839	-0.154788	-0.339182	-0.288904	-0.352055	-0.468962	-0.528056
cisbp:AHRR_17	0.506797	0.598446	0.331436	0.196573	0.0911839	-0.154788	-0.339182	-0.288904	-0.352055	-0.468962	-0.528056
cisbp:SRY_771	0.518725	0.570514	0.250279	0.173411	0.107754	-0.302509	-0.338717	-0.234231	-0.380502	-0.496134	-0.663151
cisbp:GATA6_387	0.535478	0.533076	0.239874	0.124961	0.0887699	-0.225794	-0.350442	-0.265528	-0.393785	-0.468426	-0.633071
cisbp:HOXD4_523	0.520624	0.538978	0.164616	-0.0290818	-0.0857635	-0.164821	-0.195728	-0.186491	-0.362119	-0.447831	-0.763997
cisbp:FUBP1_809	0.510663	0.518381	0.100647	0.143425	-0.0353158	-0.140353	-0.3026	-0.345246	-0.44772	-0.531442	-0.597957
cisbp:STAT2_778	0.491556	0.484461	0.133874	0.0556583	-0.0556524	-0.268511	-0.244459	-0.275279	-0.45582	-0.445056	-0.6478
cisbp:ZFHX3_483	0.477651	0.416948	0.194688	0.0459018	0.0785178	-0.287976	-0.328791	-0.407143	-0.427816	-0.37512	-0.536561
cisbp:TERF2_649	0.522432	0.467106	0.0868742	-0.0823998	0.0439364	-0.332633	-0.286554	-0.325002	-0.46575	-0.363452	-0.623888
cisbp:NKX62_862	0.518212	0.490617	-0.0744309	0.048779	0.107933	-0.318365	-0.270668	-0.303108	-0.414087	-0.380076	-0.673222
cisbp:HINFP_245	0.50708	0.498049	-0.0364443	-0.0233747	0.0213699	-0.292343	-0.205099	-0.238415	-0.438609	-0.37965	-0.71651
cisbp:FOXC1_349	0.622606	0.604644	0.246506	0.0157923	-0.0562857	-0.00181241	-0.263324	-0.427846	-0.568486	-0.575793	-0.673256
cisbp:ONECUT1_295	0.59241	0.604234	0.17711	0.00215436	-0.135135	-0.0116618	-0.240108	-0.383188	-0.567006	-0.602674	-0.635197
cisbp:HOXA1_413	0.526594	0.517184	0.15496	0.0269107	-0.138165	-0.105855	-0.269282	-0.460242	-0.549717	-0.475376	-0.519951
cisbp:NOBOX_420	0.52378	0.462379	0.160642	-0.0641745	-0.165021	-0.0623037	-0.208656	-0.460639	-0.538337	-0.428555	-0.553025
cisbp:KLF9_192	0.595259	0.622279	0.306317	0.0754306	0.00524338	-0.132482	-0.304135	-0.315612	-0.43668	-0.553972	-0.739715
cisbp:CPEB1_815	0.587137	0.597733	0.183782	-0.0237153	-0.0155686	-0.239969	-0.285745	-0.314133	-0.485808	-0.528325	-0.770236
cisbp:HOXB7_446	0.584759	0.628833	0.220476	0.143323	-0.0638856	-0.247305	-0.344749	-0.384144	-0.516737	-0.553859	-0.657196
cisbp:ONECUT3_296	0.666807	0.659075	0.0673911	0.0106542	0.045765	-0.196357	-0.321306	-0.381247	-0.570312	-0.591048	-0.801171
cisbp:IRX5_539	0.451648	0.465822	0.213983	0.234019	0.466267	-0.310816	-0.479686	-0.453688	-0.383927	-0.380645	-0.292537
cisbp:EP300_804	0.45274	0.477701	0.250583	0.334115	0.422212	-0.3471	-0.487839	-0.404785	-0.40538	-0.429525	-0.366353
cisbp:FEZF1_204	0.44339	0.432246	0.223521	0.308853	0.276172	-0.382794	-0.476628	-0.433304	-0.460424	-0.456078	-0.323939
cisbp:FEZF2_214	0.44339	0.432246	0.223521	0.308853	0.276172	-0.382794	-0.476628	-0.433304	-0.460424	-0.456078	-0.323939
cisbp:EPAS1_36	0.355922	0.295051	-0.212458	0.0077809	0.504211	-0.263436	-0.269777	-0.352647	-0.36073	-0.269716	-0.244767
cisbp:MLXIP_78	0.309464	0.305095	-0.0555492	0.20964	0.306983	-0.303295	-0.355612	-0.452725	-0.396814	-0.298741	-0.114899
cisbp:ZSCAN10_206	0.39053	0.364515	-0.197103	0.289278	0.621687	-0.585222	-0.520429	-0.328503	-0.306451	-0.292002	-0.334928
cisbp:HES1_34	0.54663	0.513519	0.0688037	0.212012	0.450986	-0.269895	-0.45157	-0.537282	-0.496751	-0.497785	-0.413763
cisbp:NANOG_433	0.575311	0.553825	0.163152	0.276637	0.445322	-0.290925	-0.512572	-0.636974	-0.599667	-0.488013	-0.381567
cisbp:SMAD3_743	0.641253	0.600958	0.121648	0.252934	0.565801	-0.268246	-0.542449	-0.679304	-0.65506	-0.557864	-0.376384
cisbp:ZNF76_164	0.502158	0.380309	-0.064311	0.125413	0.455481	-0.462819	-0.491246	-0.588632	-0.621305	-0.323884	-0.318512
cisbp:STAT3_777	0.626557	0.532194	0.0112076	0.125925	0.46784	-0.342746	-0.505797	-0.669375	-0.692169	-0.497248	-0.422862
cisbp:ZNF410_193	0.625061	0.487242	-0.127307	0.109763	0.529363	-0.450789	-0.502438	-0.726195	-0.688197	-0.450958	-0.432415
cisbp:ZNF202_230	0.371945	0.337899	0.206648	0.240524	0.310185	0.0209378	-0.369087	-0.555099	-0.449086	-0.414765	-0.0509326
cisbp:ELF2_326	0.422824	0.360891	0.0629629	0.179281	0.355356	-0.162459	-0.443031	-0.561065	-0.555213	-0.400974	-0.144843
cisbp:FOXO6_379	0.31335	0.316625	0.0120571	0.0144441	0.121958	0.0537584	-0.194885	-0.269779	-0.260533	-0.344484	-0.242915
cisbp:HEYL_65	0.351215	0.297637	0.0191104	0.140699	0.18462	-0.0769813	-0.300617	-0.49254	-0.464243	-0.354593	-0.141035
cisbp:DLX5_412	0.398896	0.27553	0.133425	0.0302647	0.00319355	-0.0937254	-0.258859	-0.541837	-0.512146	-0.38163	-0.226692
cisbp:IRX4_434	0.582509	0.463702	-0.0104334	0.070509	0.206846	-0.206378	-0.407731	-0.689289	-0.703153	-0.462046	-0.399888
cisbp:IRX6_495	0.582509	0.463702	-0.0104334	0.070509	0.206846	-0.206378	-0.407731	-0.689289	-0.703153	-0.462046	-0.399888
cisbp:IRF5_631	0.505681	0.381604	-0.0782118	0.0513204	0.114686	-0.24476	-0.375435	-0.662057	-0.670485	-0.407194	-0.342098
cisbp:ARX_394	0.505973	0.402309	-0.181453	0.0371116	0.0559029	-0.211694	-0.31715	-0.600725	-0.641302	-0.451785	-0.390487
cisbp:HOXB4_549	0.44195	0.324769	-0.0798722	-0.0135342	0.206477	-0.401729	-0.32623	-0.51679	-0.548125	-0.285022	-0.357431
cisbp:ISL1_398	0.478756	0.357053	-0.246485	-0.06953	0.119958	-0.413664	-0.291309	-0.460847	-0.505613	-0.331713	-0.517016
cisbp:POU6F1_551	0.44538	0.264629	-0.32609	-0.234776	0.0200605	-0.222066	-0.173461	-0.496205	-0.569654	-0.240238	-0.439428
cisbp:ARID5A_9	0.671199	0.703319	0.315741	0.236591	0.246243	-0.117974	-0.475635	-0.511166	-0.628784	-0.647159	-0.577193
cisbp:FOXA3_366	0.687444	0.698266	0.346393	0.192307	0.171567	0.00322466	-0.419388	-0.553931	-0.645642	-0.686435	-0.58938
cisbp:BARX2_400	0.646458	0.681276	0.354481	0.228334	0.11179	-0.282369	-0.433246	-0.430225	-0.548543	-0.599009	-0.669192
cisbp:ARID2_11	0.694468	0.712035	0.397473	0.14194	0.105821	-0.169439	-0.412958	-0.474868	-0.586575	-0.628784	-0.746136
cisbp:EGR3_259	0.718215	0.735262	0.38528	0.102586	0.108366	-0.157759	-0.403316	-0.550845	-0.692118	-0.656363	-0.649806
cisbp:SOX14_765	0.692336	0.672347	0.284659	0.115205	0.159491	-0.165865	-0.408161	-0.5191	-0.647966	-0.6454	-0.695715
cisbp:RFX5_727	0.723663	0.792485	0.475267	0.276498	0.203416	-0.18518	-0.512747	-0.50303	-0.600178	-0.709081	-0.703636
cisbp:GSC_470	0.725976	0.757048	0.428786	0.257871	0.268608	-0.19147	-0.506116	-0.573196	-0.644324	-0.722187	-0.641174
cisbp:IRF6_628	0.722141	0.736801	0.403953	0.184577	0.185348	-0.198266	-0.520236	-0.650081	-0.672016	-0.720697	-0.574446
cisbp:VSX2_442	0.702369	0.719071	0.292232	0.246631	0.168335	-0.229765	-0.488883	-0.628337	-0.683333	-0.685108	-0.628192
cisbp:FOXB1_367	0.758311	0.781434	0.376766	0.301542	0.203492	-0.256765	-0.559766	-0.621997	-0.701781	-0.762379	-0.685883
cisbp:TET1_302	0.758751	0.772119	0.364634	0.209587	0.138596	-0.299662	-0.518017	-0.598706	-0.712151	-0.72888	-0.735509
cisbp:PHOX2A_512	0.692553	0.728491	0.166716	0.237283	0.111953	-0.187316	-0.477577	-0.557694	-0.690797	-0.709497	-0.596085
cisbp:GSC2_402	0.674035	0.677502	0.205786	0.109673	0.148756	-0.267783	-0.380831	-0.453847	-0.57452	-0.620062	-0.695265
cisbp:HOXD12_524	0.71441	0.741459	0.161778	0.113413	0.182569	-0.309958	-0.46414	-0.540667	-0.663291	-0.655384	-0.715221
cisbp:PHOX2B_431	0.7242	0.742586	0.0822724	0.246992	0.273755	-0.32135	-0.534707	-0.595521	-0.690934	-0.707824	-0.635317
cisbp:HDX_511	0.674028	0.668276	0.230448	0.224566	0.232478	-0.419005	-0.54113	-0.576668	-0.602198	-0.640211	-0.66939
cisbp:HOMEZ_568	0.775734	0.80519	0.268859	0.179359	0.20931	-0.291321	-0.478884	-0.495232	-0.656494	-0.726209	-0.838812
cisbp:E2F3_313	0.784857	0.783249	0.367027	0.138473	0.13395	-0.211649	-0.47936	-0.572381	-0.672877	-0.721326	-0.811094
cisbp:ALX1_545	0.765326	0.753424	0.267612	0.152556	0.0818289	-0.276051	-0.473475	-0.570602	-0.691563	-0.678721	-0.788976
cisbp:MYPOP_652	0.753384	0.746188	0.265089	0.11012	0.039171	-0.2477	-0.466703	-0.566568	-0.694291	-0.695552	-0.766331
cisbp:ZKSCAN1_181	0.764614	0.735545	0.22619	-0.00717758	0.140335	-0.194199	-0.390064	-0.595647	-0.740526	-0.647984	-0.766743
cisbp:SPIC_344	0.777414	0.746397	0.264873	0.0635475	0.0944875	-0.223549	-0.429171	-0.588576	-0.748173	-0.682138	-0.792832
cisbp:FOXO3_354	0.72579	0.785042	0.442253	0.271265	0.036799	-0.0668317	-0.480288	-0.511045	-0.66765	-0.77493	-0.686606
cisbp:FOXO1_361	0.743108	0.76542	0.427467	0.232285	0.0810566	-0.0293727	-0.483479	-0.584198	-0.70296	-0.768388	-0.661374
cisbp:RFX3_723	0.767193	0.782905	0.474517	0.179334	0.0833326	-0.15924	-0.473283	-0.612525	-0.712475	-0.727662	-0.73062
cisbp:ETV2_324	0.762445	0.760251	0.438072	0.15968	0.0101788	-0.131415	-0.458444	-0.618659	-0.748802	-0.750326	-0.720368
cisbp:FOXP1_353	0.778494	0.782788	0.373904	0.199347	0.104113	-0.139938	-0.499796	-0.588928	-0.730201	-0.758521	-0.748839
cisbp:FOXP4_358	0.778494	0.782788	0.373904	0.199347	0.104113	-0.139938	-0.499796	-0.588928	-0.730201	-0.758521	-0.748839
cisbp:FOXN3_829	0.771008	0.771545	0.331112	0.180199	0.0882042	-0.122991	-0.48604	-0.587062	-0.730486	-0.739312	-0.747235
cisbp:FOXL2_855	0.771008	0.771545	0.331112	0.180199	0.0882042	-0.122991	-0.48604	-0.587062	-0.730486	-0.739312	-0.747235
cisbp:FOXN2_854	0.771008	0.771545	0.331112	0.180199	0.0882042	-0.122991	-0.48604	-0.587062	-0.730486	-0.739312	-0.747235
cisbp:FOXD4L6_834	0.746165	0.729096	0.318283	0.135451	0.104002	-0.0445841	-0.44499	-0.581182	-0.710637	-0.718314	-0.706309
cisbp:FOXD4L5_833	0.746165	0.729096	0.318283	0.135451	0.104002	-0.0445841	-0.44499	-0.581182	-0.710637	-0.718314	-0.706309
cisbp:FOXD4L4_856	0.746165	0.729096	0.318283	0.135451	0.104002	-0.0445841	-0.44499	-0.581182	-0.710637	-0.718314	-0.706309
cisbp:FOXD4L2_857	0.746165	0.729096	0.318283	0.135451	0.104002	-0.0445841	-0.44499	-0.581182	-0.710637	-0.718314	-0.706309
cisbp:FOXD4L3_832	0.746165	0.729096	0.318283	0.135451	0.104002	-0.0445841	-0.44499	-0.581182	-0.710637	-0.718314	-0.706309
cisbp:FOXF2_359	0.743316	0.70359	0.305506	0.113762	0.105561	-0.0802527	-0.438121	-0.636545	-0.761896	-0.684172	-0.671344
cisbp:FOXG1_368	0.748617	0.694402	0.219554	0.131214	0.116564	-0.0716298	-0.453025	-0.632041	-0.733523	-0.708536	-0.686547
cisbp:E2F1_312	0.760091	0.687179	0.31611	0.144929	0.256124	-0.103356	-0.507445	-0.700254	-0.721108	-0.674201	-0.640031
cisbp:ZBTB49_235	0.720364	0.680706	0.292681	0.13594	0.210958	-0.139205	-0.478132	-0.672837	-0.733491	-0.681625	-0.581967
cisbp:BHLHE40_51	0.714433	0.654301	0.230634	0.0843951	0.0976326	-0.147622	-0.429695	-0.7145	-0.784991	-0.666428	-0.568596
cisbp:SIX3_480	0.765211	0.725149	0.372659	0.153331	0.152867	-0.0840048	-0.474325	-0.708458	-0.759408	-0.727449	-0.61545
cisbp:TCFL5_25	0.750821	0.720933	0.373562	0.175767	0.077966	-0.158872	-0.479743	-0.706371	-0.807111	-0.733213	-0.629577
cisbp:EGR2_196	0.788058	0.76143	0.340616	0.0729561	0.108947	-0.139208	-0.431119	-0.666006	-0.79257	-0.722898	-0.71293
cisbp:HLF_112	0.792681	0.758903	0.280983	0.149871	0.13339	-0.197873	-0.518054	-0.726766	-0.799814	-0.758849	-0.688458
cisbp:BHLHE41_44	0.798541	0.731535	0.273813	0.101187	0.169946	-0.180498	-0.497256	-0.752078	-0.831225	-0.728452	-0.667672
cisbp:ETS1_332	0.797197	0.825998	0.5077	0.266683	0.103205	-0.154335	-0.534172	-0.658188	-0.762715	-0.811089	-0.707585
cisbp:FLI1_337	0.802035	0.830409	0.479968	0.262643	0.106791	-0.170317	-0.533908	-0.661521	-0.769476	-0.815406	-0.72247
cisbp:SPDEF_330	0.786267	0.795739	0.490223	0.239619	0.116683	-0.150309	-0.52096	-0.656674	-0.757731	-0.815787	-0.694901
cisbp:NR2C2_693	0.803133	0.826233	0.484313	0.287978	0.121368	-0.17517	-0.570453	-0.6695	-0.760534	-0.852899	-0.705812
cisbp:ELK1_331	0.796338	0.818046	0.47051	0.222315	0.0815037	-0.181745	-0.513659	-0.625859	-0.748552	-0.789964	-0.749028
cisbp:ETV4_345	0.817408	0.832888	0.478267	0.247832	0.110516	-0.181641	-0.546649	-0.680132	-0.789696	-0.818391	-0.724571
cisbp:ELK4_341	0.815142	0.827828	0.477234	0.235924	0.121349	-0.204304	-0.548862	-0.674047	-0.779564	-0.796597	-0.7368
cisbp:GABPA_338	0.81161	0.826937	0.460671	0.227755	0.100079	-0.197922	-0.529152	-0.658206	-0.779169	-0.795321	-0.747168
cisbp:ETV3_328	0.808843	0.81186	0.44934	0.210609	0.0955138	-0.17598	-0.521829	-0.687049	-0.793653	-0.795763	-0.730173
cisbp:ERG_339	0.83267	0.851205	0.459255	0.267332	0.148973	-0.210056	-0.568012	-0.691451	-0.798243	-0.825423	-0.746781
cisbp:ETV1_320	0.82986	0.840752	0.459024	0.25397	0.134319	-0.208645	-0.561437	-0.690996	-0.798792	-0.820506	-0.739148
cisbp:ERF_325	0.841142	0.847581	0.450429	0.246746	0.155485	-0.219186	-0.567958	-0.702434	-0.805793	-0.820555	-0.756279
cisbp:ENSG00000235187_346	0.827393	0.838588	0.450313	0.244872	0.1235	-0.200284	-0.550228	-0.6958	-0.800054	-0.816991	-0.737493
cisbp:FEV_343	0.827118	0.835962	0.456424	0.239005	0.121881	-0.20964	-0.551723	-0.687143	-0.794558	-0.814063	-0.750172
cisbp:ETV5_347	0.824986	0.830986	0.443184	0.247443	0.124447	-0.21675	-0.557861	-0.695268	-0.800683	-0.817092	-0.736808
cisbp:ELK3_327	0.832987	0.836059	0.43256	0.220041	0.133263	-0.220345	-0.54658	-0.680954	-0.796256	-0.8062	-0.767081
cisbp:ENSG00000250542_156	0.807876	0.840413	0.370898	0.283147	0.276925	-0.172097	-0.571888	-0.613223	-0.701497	-0.81074	-0.750069
cisbp:RFX6_729	0.818293	0.818529	0.425639	0.198335	0.292391	-0.301832	-0.564251	-0.664405	-0.735781	-0.725811	-0.767167
cisbp:RFX1_726	0.8183	0.828082	0.357435	0.189821	0.232169	-0.281932	-0.523588	-0.608029	-0.708186	-0.749444	-0.826992
cisbp:RFX7_728	0.851634	0.859382	0.430927	0.257359	0.235594	-0.23304	-0.597001	-0.738847	-0.80714	-0.812861	-0.742816
cisbp:ELF3_342	0.878741	0.889372	0.409726	0.254274	0.218617	-0.294558	-0.614632	-0.714854	-0.820072	-0.859763	-0.800279
cisbp:ELF1_329	0.853097	0.858284	0.434148	0.243384	0.179831	-0.280424	-0.598059	-0.705238	-0.812163	-0.821759	-0.77749
cisbp:ELF4_323	0.8636	0.868195	0.396935	0.244877	0.176366	-0.293283	-0.598071	-0.72644	-0.826652	-0.846299	-0.779084
cisbp:ETV6_335	0.85125	0.840599	0.363828	0.194177	0.204093	-0.336129	-0.572084	-0.658737	-0.778547	-0.787368	-0.831246
cisbp:RFX4_725	0.841949	0.819546	0.37767	0.181712	0.20443	-0.281707	-0.554586	-0.719918	-0.803053	-0.757589	-0.781715
cisbp:YY2_284	0.862037	0.846418	0.388885	0.179996	0.196928	-0.303852	-0.5648	-0.712697	-0.826845	-0.797001	-0.800168
cisbp:PBX1_555	0.864824	0.820461	0.316812	0.138912	0.204687	-0.300143	-0.562315	-0.719763	-0.820275	-0.769486	-0.81255
cisbp:EGR4_207	0.851035	0.822833	0.317268	0.139462	0.253707	-0.23059	-0.536593	-0.73958	-0.849272	-0.782323	-0.734538
cisbp:CREM_108	0.86887	0.817285	0.338003	0.185654	0.284368	-0.236493	-0.592049	-0.813764	-0.868016	-0.780667	-0.715303
cisbp:TFDP3_309	0.868203	0.833639	0.289417	0.149423	0.166382	-0.205588	-0.544421	-0.724634	-0.850382	-0.799719	-0.801566
cisbp:TFDP1_310	0.868203	0.833639	0.289417	0.149423	0.166382	-0.205588	-0.544421	-0.724634	-0.850382	-0.799719	-0.801566
cisbp:TFDP2_308	0.868203	0.833639	0.289417	0.149423	0.166382	-0.205588	-0.544421	-0.724634	-0.850382	-0.799719	-0.801566
cisbp:ENSG00000250589_602	0.808155	0.799695	0.33968	0.137184	0.151447	-0.25004	-0.512448	-0.672435	-0.782479	-0.716755	-0.733432
cisbp:ENSG00000237516_601	0.808155	0.799695	0.33968	0.137184	0.151447	-0.25004	-0.512448	-0.672435	-0.782479	-0.716755	-0.733432
cisbp:ENSG00000236207_598	0.808155	0.799695	0.33968	0.137184	0.151447	-0.25004	-0.512448	-0.672435	-0.782479	-0.716755	-0.733432
cisbp:ENSG00000234550_596	0.808155	0.799695	0.33968	0.137184	0.151447	-0.25004	-0.512448	-0.672435	-0.782479	-0.716755	-0.733432
cisbp:ENSG00000233794_594	0.808155	0.799695	0.33968	0.137184	0.151447	-0.25004	-0.512448	-0.672435	-0.782479	-0.716755	-0.733432
cisbp:ENSG00000233698_593	0.808155	0.799695	0.33968	0.137184	0.151447	-0.25004	-0.512448	-0.672435	-0.782479	-0.716755	-0.733432
cisbp:ENSG00000233361_592	0.808155	0.799695	0.33968	0.137184	0.151447	-0.25004	-0.512448	-0.672435	-0.782479	-0.716755	-0.733432
cisbp:ENSG00000233294_591	0.808155	0.799695	0.33968	0.137184	0.151447	-0.25004	-0.512448	-0.672435	-0.782479	-0.716755	-0.733432
cisbp:ENSG00000232923_590	0.808155	0.799695	0.33968	0.137184	0.151447	-0.25004	-0.512448	-0.672435	-0.782479	-0.716755	-0.733432
cisbp:ENSG00000230776_587	0.808155	0.799695	0.33968	0.137184	0.151447	-0.25004	-0.512448	-0.672435	-0.782479	-0.716755	-0.733432
cisbp:ENSG00000230380_586	0.808155	0.799695	0.33968	0.137184	0.151447	-0.25004	-0.512448	-0.672435	-0.782479	-0.716755	-0.733432
cisbp:ENSG00000228710_583	0.808155	0.799695	0.33968	0.137184	0.151447	-0.25004	-0.512448	-0.672435	-0.782479	-0.716755	-0.733432
cisbp:ENSG00000227522_579	0.808155	0.799695	0.33968	0.137184	0.151447	-0.25004	-0.512448	-0.672435	-0.782479	-0.716755	-0.733432
cisbp:ENSG00000226866_576	0.808155	0.799695	0.33968	0.137184	0.151447	-0.25004	-0.512448	-0.672435	-0.782479	-0.716755	-0.733432
cisbp:ENSG00000225958_574	0.808155	0.799695	0.33968	0.137184	0.151447	-0.25004	-0.512448	-0.672435	-0.782479	-0.716755	-0.733432
cisbp:ENSG00000224558_572	0.808155	0.799695	0.33968	0.137184	0.151447	-0.25004	-0.512448	-0.672435	-0.782479	-0.716755	-0.733432
cisbp:ENSG00000217642_571	0.808155	0.799695	0.33968	0.137184	0.151447	-0.25004	-0.512448	-0.672435	-0.782479	-0.716755	-0.733432
cisbp:ENSG00000215754_570	0.808155	0.799695	0.33968	0.137184	0.151447	-0.25004	-0.512448	-0.672435	-0.782479	-0.716755	-0.733432
cisbp:DUX4L6_582	0.808155	0.799695	0.33968	0.137184	0.151447	-0.25004	-0.512448	-0.672435	-0.782479	-0.716755	-0.733432
cisbp:DUX4L5_578	0.808155	0.799695	0.33968	0.137184	0.151447	-0.25004	-0.512448	-0.672435	-0.782479	-0.716755	-0.733432
cisbp:DUX4L3_581	0.808155	0.799695	0.33968	0.137184	0.151447	-0.25004	-0.512448	-0.672435	-0.782479	-0.716755	-0.733432
cisbp:DUX4L2_580	0.808155	0.799695	0.33968	0.137184	0.151447	-0.25004	-0.512448	-0.672435	-0.782479	-0.716755	-0.733432
cisbp:DUX4_603	0.808155	0.799695	0.33968	0.137184	0.151447	-0.25004	-0.512448	-0.672435	-0.782479	-0.716755	-0.733432
cisbp:DUX3_860	0.808155	0.799695	0.33968	0.137184	0.151447	-0.25004	-0.512448	-0.672435	-0.782479	-0.716755	-0.733432
cisbp:DUX1_859	0.808155	0.799695	0.33968	0.137184	0.151447	-0.25004	-0.512448	-0.672435	-0.782479	-0.716755	-0.733432
cisbp:AL5921702_588	0.808155	0.799695	0.33968	0.137184	0.151447	-0.25004	-0.512448	-0.672435	-0.782479	-0.716755	-0.733432
cisbp:CT4768282_585	0.808155	0.799695	0.33968	0.137184	0.151447	-0.25004	-0.512448	-0.672435	-0.782479	-0.716755	-0.733432
cisbp:TLX1_425	0.555671	0.488775	0.0569034	-0.043712	0.241555	-0.163834	-0.319549	-0.53003	-0.593749	-0.479023	-0.477936
cisbp:TLX3_505	0.555671	0.488775	0.0569034	-0.043712	0.241555	-0.163834	-0.319549	-0.53003	-0.593749	-0.479023	-0.477936
cisbp:POU6F2_612	0.689343	0.604177	0.18689	0.0373116	0.236928	-0.187501	-0.39733	-0.599508	-0.622619	-0.540414	-0.635021
cisbp:HIVEP2_160	0.600402	0.47772	0.131492	0.0923266	0.145548	-0.221787	-0.38478	-0.552887	-0.573374	-0.492489	-0.60386
cisbp:PBX4_861	0.635915	0.557678	0.0149659	0.0539347	0.146589	-0.103445	-0.36179	-0.536284	-0.623631	-0.531314	-0.583839
cisbp:ZNF281_221	0.635407	0.526175	-0.0142193	-0.0283521	0.249865	-0.226917	-0.364019	-0.568039	-0.679903	-0.522926	-0.591115
cisbp:FOXD2_374	0.53604	0.474232	-0.0424832	0.0288602	0.0808603	-0.159892	-0.322571	-0.463374	-0.564025	-0.488656	-0.528046
cisbp:FOXQ1_363	0.596174	0.48183	-0.112448	-0.0436225	0.0695048	-0.161082	-0.312033	-0.499578	-0.572276	-0.458286	-0.671241
cisbp:C13orf38SOHLH2_823	0.633	0.581385	0.115902	-0.0225656	0.0848683	-0.163551	-0.337207	-0.577483	-0.665826	-0.523736	-0.603826
cisbp:SOHLH2_819	0.633	0.581385	0.115902	-0.0225656	0.0848683	-0.163551	-0.337207	-0.577483	-0.665826	-0.523736	-0.603826
cisbp:CENPB_289	0.668126	0.563714	0.0189191	-0.0245012	0.0854951	-0.212099	-0.352286	-0.63499	-0.746524	-0.522122	-0.607313
cisbp:HES4_95	0.602456	0.587335	0.0271219	0.0347053	0.0212253	-0.239887	-0.355361	-0.557914	-0.695621	-0.572725	-0.522107
cisbp:SOX9_756	0.676631	0.658538	0.155781	0.0300691	-0.00481504	-0.139447	-0.376452	-0.540908	-0.70333	-0.62321	-0.634305
cisbp:ZBED1_816	0.686992	0.607361	0.0449484	-0.0232274	-0.0329902	-0.163822	-0.333444	-0.57101	-0.717808	-0.603596	-0.688034
cisbp:HOXD13_465	0.644882	0.605298	0.141443	0.0165338	0.0890446	-0.342755	-0.377283	-0.496055	-0.633213	-0.526707	-0.72365
cisbp:MYBL2_647	0.62902	0.525671	0.0740639	-0.0967836	0.111475	-0.286814	-0.315638	-0.528711	-0.612666	-0.463716	-0.686824
cisbp:BARHL2_484	0.620034	0.593237	-0.0138291	-0.0800686	0.0720912	-0.352319	-0.308481	-0.459164	-0.566502	-0.483909	-0.686846
cisbp:HMX1_569	0.658839	0.560557	0.000221403	-0.116183	-0.0718829	-0.234911	-0.284584	-0.560966	-0.679425	-0.519719	-0.720874
cisbp:IRF1_629	0.65921	0.5471	-0.0335813	-0.0666963	-0.0152502	-0.271451	-0.335108	-0.576363	-0.712933	-0.545223	-0.714746
cisbp:ZNF263_159	0.636215	0.604814	-0.156401	0.0612385	0.343602	-0.401882	-0.421689	-0.345347	-0.481421	-0.464101	-0.782658
cisbp:ZBTB1_203	0.616006	0.569811	-0.134483	-0.0416126	0.21511	-0.341928	-0.298618	-0.302835	-0.482537	-0.431944	-0.825587
cisbp:POU4F1_616	0.636535	0.613587	0.0390473	0.0902199	0.413086	-0.55038	-0.460971	-0.371436	-0.468387	-0.447537	-0.757073
cisbp:POU4F3_611	0.634848	0.586832	0.0124092	0.107971	0.337531	-0.55965	-0.484475	-0.425508	-0.517423	-0.46141	-0.73231
cisbp:POU3F2_617	0.645956	0.564872	-0.0367301	-0.0423599	0.370282	-0.51999	-0.437542	-0.443732	-0.521794	-0.463571	-0.76191
cisbp:ALX4_401	0.675716	0.605921	-0.013224	0.117717	0.275045	-0.459933	-0.52438	-0.681728	-0.755179	-0.56544	-0.582303
cisbp:ARNT2_76	0.700542	0.570414	-0.0340729	0.0328872	0.264801	-0.275886	-0.447192	-0.754455	-0.783692	-0.593169	-0.54334
cisbp:FOXL1_369	0.731007	0.624855	-0.116042	0.0474901	0.315166	-0.334141	-0.463801	-0.730393	-0.779178	-0.623272	-0.625611
cisbp:PROP1_535	0.694888	0.564743	-0.145319	0.0430962	0.235969	-0.369832	-0.477393	-0.735137	-0.760626	-0.559864	-0.591684
cisbp:PRKRIR_799	0.600125	0.458877	-0.180967	-0.00742712	0.3484	-0.323153	-0.394936	-0.533367	-0.548704	-0.481631	-0.594405
cisbp:PROX1_712	0.634823	0.458962	-0.19058	-0.056669	0.357234	-0.319994	-0.394798	-0.653913	-0.625426	-0.447673	-0.584086
cisbp:NR0B1_811	0.679043	0.567316	-0.172014	0.0405097	0.371452	-0.360619	-0.477056	-0.647284	-0.678627	-0.505961	-0.575293
cisbp:HOXA4_863	0.594442	0.451898	-0.188446	-0.0364558	0.264803	-0.537087	-0.393472	-0.578537	-0.645126	-0.365765	-0.609551
cisbp:POU2F2_609	0.71222	0.585713	-0.10348	-0.0647172	0.18995	-0.420262	-0.397284	-0.647777	-0.743488	-0.498893	-0.723588
cisbp:HOXC10_548	0.68315	0.538788	-0.196884	-0.0903468	0.242848	-0.380945	-0.376999	-0.670052	-0.741635	-0.477629	-0.679973
cisbp:HOXA2_414	0.633127	0.548117	0.204242	0.08947	0.179806	-0.300233	-0.444772	-0.683717	-0.684356	-0.525825	-0.544537
cisbp:PDX1_482	0.649576	0.556137	0.148056	0.0725176	0.167638	-0.248515	-0.446567	-0.692158	-0.717285	-0.516011	-0.510614
cisbp:NPAS4_77	0.717872	0.62385	0.192348	0.167345	0.27475	-0.206555	-0.525771	-0.767013	-0.763914	-0.686175	-0.550064
cisbp:HOXA5_416	0.757324	0.628986	0.148192	0.0608155	0.306887	-0.325844	-0.506236	-0.789775	-0.791686	-0.59786	-0.625808
cisbp:TEF_134	0.709375	0.629951	0.107971	0.139022	0.203887	-0.368112	-0.541715	-0.753623	-0.778636	-0.642661	-0.561554
cisbp:HOXB3_447	0.713531	0.636813	0.178416	0.105558	0.0868006	-0.267525	-0.463004	-0.686736	-0.766387	-0.619431	-0.628878
cisbp:RAX_472	0.734956	0.65766	0.123186	0.0189413	0.0604215	-0.299043	-0.427306	-0.655854	-0.735627	-0.58727	-0.722441
cisbp:ENSG00000229544_584	0.694789	0.600676	0.12989	0.0450912	0.080813	-0.316349	-0.444473	-0.673159	-0.742314	-0.572283	-0.650728
cisbp:DLX4_429	0.737869	0.627903	0.122076	0.00388328	0.0838429	-0.262815	-0.428507	-0.726163	-0.796814	-0.593752	-0.663566
cisbp:GSX2_546	0.693677	0.572851	0.0266046	-0.0148744	0.120183	-0.324352	-0.413638	-0.66484	-0.723406	-0.528669	-0.673493
cisbp:HESX1_503	0.688357	0.585591	0.0422911	-0.00127488	0.0661335	-0.348294	-0.41011	-0.640822	-0.717648	-0.525182	-0.676874
cisbp:ARID5B_7	0.766143	0.723436	0.127286	0.0825657	0.314789	-0.419422	-0.492648	-0.51297	-0.622655	-0.648682	-0.837851
cisbp:HOXB8_444	0.711992	0.692928	0.158874	0.131847	0.138157	-0.415975	-0.462846	-0.537953	-0.646374	-0.607999	-0.776671
cisbp:HOXA3_415	0.758876	0.704936	0.16754	0.045486	0.197979	-0.427358	-0.492759	-0.579484	-0.683095	-0.586628	-0.820271
cisbp:ARID3B_8	0.737826	0.721007	-0.00892987	0.045025	0.226466	-0.294465	-0.389796	-0.477467	-0.620899	-0.625416	-0.84541
cisbp:POU3F1_618	0.734245	0.704966	0.00880481	0.0315129	0.141365	-0.341757	-0.415899	-0.563776	-0.705548	-0.637021	-0.774935
cisbp:CDC5L_646	0.722839	0.644041	0.0321975	-0.00672734	0.178999	-0.361379	-0.438541	-0.617577	-0.696212	-0.53436	-0.766006
cisbp:HOXA13_418	0.711637	0.641829	0.104345	-0.0290724	0.0752921	-0.321337	-0.382345	-0.5579	-0.698069	-0.582834	-0.809562
cisbp:IRF3_630	0.74241	0.671247	0.0924385	-0.0456035	0.0960535	-0.312315	-0.383814	-0.542037	-0.686882	-0.628746	-0.863201
cisbp:HOXA7_451	0.825581	0.782164	0.178747	0.0992104	0.244565	-0.305443	-0.521196	-0.664849	-0.751141	-0.70558	-0.765997
cisbp:ARID3C_10	0.811863	0.795492	0.142747	0.0924204	0.243162	-0.304379	-0.485815	-0.609593	-0.73728	-0.688392	-0.848153
cisbp:HHEX_491	0.829248	0.782035	0.262719	0.0871448	0.18805	-0.297574	-0.502159	-0.649546	-0.740585	-0.720173	-0.850976
cisbp:HOXC13_452	0.781919	0.76277	0.249161	0.10588	0.12587	-0.336066	-0.474022	-0.608018	-0.737931	-0.688846	-0.813553
cisbp:HMBOX1_488	0.84314	0.78401	0.224025	0.118263	0.151112	-0.299166	-0.517062	-0.692019	-0.82229	-0.750892	-0.796713
cisbp:LBX1_481	0.842496	0.771996	0.127563	0.0761346	0.223902	-0.278026	-0.508523	-0.697694	-0.78914	-0.711847	-0.815029
cisbp:CEBPG_128	0.831094	0.766491	0.142992	0.0506624	0.156146	-0.321274	-0.508793	-0.687303	-0.808594	-0.734617	-0.838268
cisbp:HMX2_558	0.825984	0.752214	0.172846	0.0436094	0.125803	-0.281357	-0.48255	-0.71497	-0.823067	-0.697056	-0.784581
cisbp:GMEB2_735	0.820215	0.794518	0.184252	0.101645	0.278633	-0.397366	-0.532933	-0.604905	-0.721728	-0.706053	-0.866438
cisbp:HOXC12_454	0.805008	0.783982	0.113096	0.100288	0.270397	-0.42789	-0.53237	-0.630365	-0.76159	-0.683718	-0.824482
cisbp:CDX2_514	0.839721	0.798319	0.149665	0.0934473	0.302993	-0.41861	-0.536808	-0.663649	-0.786896	-0.723293	-0.872029
cisbp:FOXE1_371	0.859884	0.791019	0.0481032	0.105217	0.27357	-0.411076	-0.551341	-0.676223	-0.785879	-0.716829	-0.894097
cisbp:BARX1_468	0.862238	0.782873	0.00441483	0.0496463	0.295134	-0.420288	-0.512977	-0.684706	-0.802574	-0.672916	-0.892437
cisbp:MIXL1_553	0.766964	0.676599	0.0930766	0.0409026	0.135417	-0.313671	-0.462478	-0.689266	-0.75912	-0.611953	-0.745663
cisbp:ALX3_493	0.752964	0.664047	0.0704025	0.0586329	0.10292	-0.333579	-0.461015	-0.681376	-0.745954	-0.60747	-0.731839
cisbp:SHOX2_521	0.799584	0.705208	0.0785888	0.00339885	0.166825	-0.340023	-0.463831	-0.676692	-0.775224	-0.607584	-0.80821
cisbp:SHOX_556	0.799584	0.705208	0.0785888	0.00339885	0.166825	-0.340023	-0.463831	-0.676692	-0.775224	-0.607584	-0.80821
cisbp:LHX9_485	0.799584	0.705208	0.0785888	0.00339885	0.166825	-0.340023	-0.463831	-0.676692	-0.775224	-0.607584	-0.80821
cisbp:RAX2_533	0.799584	0.705208	0.0785888	0.00339885	0.166825	-0.340023	-0.463831	-0.676692	-0.775224	-0.607584	-0.80821
cisbp:CDX4_467	0.787846	0.701206	0.0326511	-0.0029847	0.339931	-0.405931	-0.468909	-0.656229	-0.758334	-0.603783	-0.802461
cisbp:ISX_536	0.811106	0.696307	0.0343839	0.00354646	0.228455	-0.401205	-0.494398	-0.731314	-0.8054	-0.61028	-0.792918
cisbp:PRRX1_440	0.813253	0.7067	0.0347325	0.0133525	0.226159	-0.396111	-0.499714	-0.732998	-0.812224	-0.630297	-0.791436
cisbp:GSX1_522	0.789113	0.701387	0.168953	0.0608891	0.149861	-0.302695	-0.48589	-0.710308	-0.787827	-0.67251	-0.752684
cisbp:GBX2_520	0.787635	0.696149	0.100881	0.0673895	0.127996	-0.321341	-0.49255	-0.726148	-0.79764	-0.64821	-0.73831
cisbp:MSX1_501	0.785756	0.680205	0.12306	0.0419763	0.146971	-0.291296	-0.484101	-0.768108	-0.837612	-0.648023	-0.693559
cisbp:MSX2_449	0.785756	0.680205	0.12306	0.0419763	0.146971	-0.291296	-0.484101	-0.768108	-0.837612	-0.648023	-0.693559
cisbp:DLX2_438	0.797744	0.6872	0.119385	0.0356278	0.162409	-0.302966	-0.488796	-0.767981	-0.834788	-0.639154	-0.715299
cisbp:DLX3_403	0.797744	0.6872	0.119385	0.0356278	0.162409	-0.302966	-0.488796	-0.767981	-0.834788	-0.639154	-0.715299
cisbp:SPIB_336	0.825373	0.747157	0.105499	0.0764639	0.171909	-0.311477	-0.514547	-0.747727	-0.870558	-0.698475	-0.769684
cisbp:LHX1_469	0.829466	0.72097	0.0974213	0.0271215	0.189532	-0.349083	-0.501882	-0.762483	-0.832734	-0.659047	-0.777892
cisbp:LHX5_406	0.829466	0.72097	0.0974213	0.0271215	0.189532	-0.349083	-0.501882	-0.762483	-0.832734	-0.659047	-0.777892
cisbp:NRL_123	0.636298	0.612494	0.0422951	0.20062	0.646331	-0.4847	-0.581582	-0.569731	-0.578781	-0.452365	-0.507398
cisbp:SOX10_751	0.726272	0.615493	-0.0730518	0.0735254	0.654777	-0.510073	-0.586024	-0.645017	-0.658183	-0.526739	-0.646144
cisbp:CTCF_177	0.626359	0.489029	-0.311612	0.109201	0.766252	-0.564146	-0.560794	-0.638057	-0.615724	-0.41751	-0.483563
cisbp:MYC_55	0.763603	0.645204	-0.236599	0.156777	0.737238	-0.677021	-0.662129	-0.721819	-0.695344	-0.544246	-0.649983
cisbp:CTCFL_198	0.739837	0.607628	-0.229823	0.126676	0.732077	-0.559923	-0.61929	-0.719078	-0.708253	-0.537095	-0.598057
cisbp:PATZ1_172	0.750219	0.62412	-0.213133	0.172563	0.66941	-0.607964	-0.650273	-0.73351	-0.735742	-0.578342	-0.625523
cisbp:ENO1_803	0.744454	0.605453	-0.242377	0.0879172	0.693811	-0.62843	-0.620498	-0.782794	-0.765965	-0.527489	-0.585634
cisbp:SOX7_766	0.744189	0.632644	-0.230392	0.103677	0.626186	-0.647567	-0.567094	-0.656728	-0.732433	-0.517267	-0.695734
cisbp:DDIT3_141	0.826012	0.796856	0.165676	0.277971	0.453098	-0.382603	-0.66653	-0.791855	-0.822743	-0.733673	-0.656408
cisbp:XBP1_109	0.813478	0.737299	0.123697	0.234585	0.532326	-0.428672	-0.677581	-0.889758	-0.861113	-0.689166	-0.54405
cisbp:ZNF740_209	0.866678	0.746328	-0.015565	0.201095	0.554716	-0.453362	-0.687368	-0.888253	-0.902395	-0.711507	-0.656685
cisbp:ATF6_116	0.881816	0.790176	0.0300317	0.160321	0.497324	-0.424899	-0.65291	-0.865255	-0.889652	-0.73756	-0.711586
cisbp:NAIF1_637	0.858562	0.738068	0.0319638	0.142555	0.413839	-0.478673	-0.631813	-0.853685	-0.895815	-0.734282	-0.740464
cisbp:MYB_648	0.808586	0.70676	-0.0494375	0.112038	0.650926	-0.508108	-0.6242	-0.749946	-0.789056	-0.626675	-0.689337
cisbp:SPZ1_810	0.854699	0.727582	-0.0375728	0.115073	0.552524	-0.513546	-0.644963	-0.811743	-0.850722	-0.654147	-0.721648
cisbp:HOXD9_462	0.795316	0.699801	-0.0279309	0.20861	0.387076	-0.408417	-0.603581	-0.75785	-0.789702	-0.704604	-0.71534
cisbp:DMRT2_307	0.817672	0.729591	-0.105806	0.11107	0.426844	-0.428155	-0.584181	-0.703469	-0.741341	-0.669146	-0.776144
cisbp:HOXB9_529	0.811963	0.717391	0.0603977	0.0886922	0.448372	-0.486281	-0.571849	-0.757042	-0.818884	-0.660202	-0.759676
cisbp:HOXD1_460	0.799071	0.662055	0.0517784	0.135054	0.410261	-0.458767	-0.60119	-0.842908	-0.817206	-0.621662	-0.662254
cisbp:CREB3L1_131	0.729948	0.580313	-0.0790716	0.0858732	0.526364	-0.48334	-0.589696	-0.831333	-0.766616	-0.546454	-0.542834
cisbp:HOXC5_562	0.743124	0.605772	-0.0419179	0.0711401	0.43532	-0.520706	-0.568065	-0.782446	-0.815239	-0.562547	-0.60631
cisbp:CEBPD_152	0.785803	0.606474	-0.177204	-0.0297471	0.424876	-0.570436	-0.548053	-0.779755	-0.796165	-0.549451	-0.707467
cisbp:ZNF32_237	0.741542	0.720446	0.00734079	0.172264	0.452973	-0.415432	-0.542438	-0.581806	-0.672426	-0.636193	-0.731597
cisbp:GATA3_384	0.760145	0.699399	0.0832772	0.163671	0.461766	-0.535767	-0.586042	-0.573301	-0.663902	-0.608421	-0.752563
cisbp:POU4F2_615	0.804456	0.736265	0.0155964	0.103538	0.508875	-0.581339	-0.58557	-0.584744	-0.670057	-0.600148	-0.865188
cisbp:TBPL2_794	0.828882	0.746115	-0.0455463	0.155716	0.547653	-0.610305	-0.638123	-0.667702	-0.761628	-0.644308	-0.827991
cisbp:POU2F3_613	0.850842	0.746237	-0.0377948	0.0787112	0.446782	-0.631118	-0.600695	-0.721489	-0.800829	-0.611084	-0.861687
cisbp:CREB3L2_145	0.804845	0.710628	-0.16752	0.0348257	0.564534	-0.570144	-0.55737	-0.64637	-0.723178	-0.589197	-0.811321
cisbp:MAZ_178	0.892149	0.7694	-0.116017	0.0471542	0.526553	-0.514172	-0.614727	-0.759891	-0.846085	-0.666922	-0.850089
cisbp:MYCN_52	0.879113	0.80402	-0.011854	0.105299	0.531592	-0.59389	-0.628622	-0.723016	-0.806149	-0.692757	-0.85912
cisbp:POU5F1B_622	0.917864	0.833041	0.0148872	0.139078	0.484794	-0.605094	-0.66486	-0.791019	-0.87219	-0.710894	-0.874621
cisbp:POU2F1_614	0.8947	0.800255	0.00600999	0.0960774	0.419398	-0.578239	-0.617448	-0.75624	-0.840266	-0.680409	-0.893983
cisbp:POU3F4_619	0.898601	0.781237	0.0188133	0.103155	0.412236	-0.531863	-0.627607	-0.83076	-0.893186	-0.698396	-0.833747
cisbp:EHF_333	0.900665	0.89945	0.378263	0.267442	0.254628	-0.317176	-0.638406	-0.75411	-0.851227	-0.875766	-0.810416
cisbp:ELF5_334	0.924724	0.916383	0.350224	0.25184	0.328698	-0.356467	-0.665857	-0.753586	-0.857569	-0.869009	-0.843516
cisbp:YBX1_290	0.924726	0.90136	0.329484	0.239798	0.306128	-0.31734	-0.650031	-0.791832	-0.870626	-0.86176	-0.820601
cisbp:PBX2_563	0.896447	0.882908	0.336595	0.25393	0.289194	-0.358738	-0.63642	-0.741042	-0.838774	-0.836719	-0.831537
cisbp:CR9338788_599	0.896447	0.882908	0.336595	0.25393	0.289194	-0.358738	-0.63642	-0.741042	-0.838774	-0.836719	-0.831537
cisbp:CR8124782_575	0.896447	0.882908	0.336595	0.25393	0.289194	-0.358738	-0.63642	-0.741042	-0.838774	-0.836719	-0.831537
cisbp:BX9272396_589	0.896447	0.882908	0.336595	0.25393	0.289194	-0.358738	-0.63642	-0.741042	-0.838774	-0.836719	-0.831537
cisbp:BX2846861_573	0.896447	0.882908	0.336595	0.25393	0.289194	-0.358738	-0.63642	-0.741042	-0.838774	-0.836719	-0.831537
cisbp:AL6628305_600	0.896447	0.882908	0.336595	0.25393	0.289194	-0.358738	-0.63642	-0.741042	-0.838774	-0.836719	-0.831537
cisbp:AL8454643_566	0.896447	0.882908	0.336595	0.25393	0.289194	-0.358738	-0.63642	-0.741042	-0.838774	-0.836719	-0.831537
cisbp:RFX8_730	0.894569	0.86179	0.343736	0.213507	0.292295	-0.295062	-0.6247	-0.795155	-0.861819	-0.810669	-0.781819
cisbp:YY1_173	0.89428	0.868348	0.364575	0.196023	0.251791	-0.314699	-0.605138	-0.752963	-0.855154	-0.813801	-0.823822
cisbp:NFYA_288	0.901677	0.869935	0.347162	0.196515	0.256514	-0.318465	-0.61196	-0.775278	-0.858067	-0.818586	-0.81403
cisbp:PBX3_518	0.915777	0.888952	0.351274	0.214047	0.280318	-0.312972	-0.626807	-0.77835	-0.865027	-0.838435	-0.82134
cisbp:NFYB_807	0.914291	0.88015	0.33857	0.203815	0.281952	-0.321458	-0.626013	-0.784001	-0.867375	-0.82876	-0.823431
cisbp:NFYC_800	0.909933	0.875715	0.332802	0.200268	0.267398	-0.327278	-0.623036	-0.778077	-0.860856	-0.824806	-0.823118
cisbp:ZFP42_848	0.917464	0.88258	0.322766	0.201929	0.277771	-0.346059	-0.629001	-0.793955	-0.888532	-0.830651	-0.827593
cisbp:CEBPZ_806	0.92	0.87353	0.296765	0.188609	0.284727	-0.341982	-0.626697	-0.797116	-0.878464	-0.820863	-0.831952
cisbp:MYBL1_653	0.886611	0.845583	0.230894	0.211221	0.389398	-0.247037	-0.601785	-0.784661	-0.847693	-0.807746	-0.760935
cisbp:E2F8_314	0.854675	0.802942	0.276752	0.232445	0.334186	-0.301325	-0.648135	-0.809879	-0.860344	-0.798676	-0.712184
cisbp:CR9257962_153	0.868332	0.79952	0.246512	0.191698	0.347573	-0.301408	-0.616897	-0.848321	-0.869574	-0.780178	-0.677018
cisbp:CR7538031_135	0.868332	0.79952	0.246512	0.191698	0.347573	-0.301408	-0.616897	-0.848321	-0.869574	-0.780178	-0.677018
cisbp:AL6628286_154	0.868332	0.79952	0.246512	0.191698	0.347573	-0.301408	-0.616897	-0.848321	-0.869574	-0.780178	-0.677018
cisbp:ATF6B_151	0.868332	0.79952	0.246512	0.191698	0.347573	-0.301408	-0.616897	-0.848321	-0.869574	-0.780178	-0.677018
cisbp:GFI1_220	0.870551	0.805654	0.265726	0.173971	0.300179	-0.293845	-0.610338	-0.833049	-0.893713	-0.774244	-0.714639
cisbp:E2F7_316	0.88419	0.850473	0.37336	0.288172	0.327738	-0.343143	-0.670943	-0.780389	-0.86284	-0.822539	-0.779855
cisbp:HOXB6_427	0.904552	0.860225	0.301615	0.255747	0.373089	-0.394539	-0.670895	-0.824743	-0.882134	-0.81047	-0.779569
cisbp:CREB3L4_126	0.908819	0.863461	0.32154	0.232564	0.351543	-0.320025	-0.6657	-0.856759	-0.906284	-0.818537	-0.736108
cisbp:CREB3_111	0.908819	0.863461	0.32154	0.232564	0.351543	-0.320025	-0.6657	-0.856759	-0.906284	-0.818537	-0.736108
cisbp:CREB3L3_104	0.908819	0.863461	0.32154	0.232564	0.351543	-0.320025	-0.6657	-0.856759	-0.906284	-0.818537	-0.736108
cisbp:ATF1_118	0.88974	0.831116	0.281624	0.16869	0.250928	-0.307144	-0.600438	-0.815908	-0.888998	-0.792631	-0.77258
cisbp:E4F1_234	0.90089	0.842717	0.294219	0.169553	0.266994	-0.335335	-0.611361	-0.809144	-0.888747	-0.79704	-0.794493
cisbp:ATF2_114	0.900708	0.836414	0.272594	0.148597	0.265194	-0.325753	-0.598525	-0.814046	-0.901226	-0.794151	-0.79261
cisbp:CREB1_117	0.921017	0.86758	0.277087	0.18893	0.323419	-0.337066	-0.636628	-0.833575	-0.911601	-0.81698	-0.79278
cisbp:ATF7_138	0.918038	0.860054	0.278134	0.181817	0.331956	-0.35005	-0.645481	-0.843207	-0.904098	-0.807009	-0.781505
cisbp:E2F4_318	0.920349	0.846092	0.235296	0.160988	0.319124	-0.328398	-0.616782	-0.83445	-0.924827	-0.818799	-0.80393
cisbp:HSFY1_626	0.750183	0.722075	0.282399	0.271491	0.389855	-0.226315	-0.591689	-0.756578	-0.777782	-0.695854	-0.546697
cisbp:HSFY2_625	0.750183	0.722075	0.282399	0.271491	0.389855	-0.226315	-0.591689	-0.756578	-0.777782	-0.695854	-0.546697
cisbp:PITX3_426	0.770595	0.747034	0.298245	0.312398	0.314899	-0.265176	-0.604258	-0.767009	-0.768993	-0.768513	-0.594957
cisbp:STAT1_773	0.770395	0.733284	0.214059	0.128181	0.317005	-0.242166	-0.521766	-0.664201	-0.763986	-0.664611	-0.637239
cisbp:EMX2_525	0.78863	0.740385	0.217775	0.152471	0.220549	-0.258696	-0.539231	-0.726291	-0.770574	-0.698292	-0.681976
cisbp:MNT_20	0.793493	0.734211	0.129569	0.167426	0.385162	-0.267596	-0.545451	-0.753188	-0.804469	-0.736548	-0.653813
cisbp:HIF1A_24	0.789274	0.733586	0.171818	0.086848	0.197629	-0.225949	-0.466457	-0.697468	-0.801154	-0.709127	-0.710715
cisbp:DLX1_487	0.812217	0.754278	0.115098	0.119148	0.218244	-0.241768	-0.508364	-0.692004	-0.76285	-0.747869	-0.757224
cisbp:FOXI1_365	0.771009	0.684598	0.0934645	0.114062	0.202361	-0.223281	-0.488633	-0.709879	-0.797918	-0.678598	-0.667607
cisbp:ID1_47	0.811403	0.772928	0.271209	0.21488	0.280972	-0.353516	-0.585117	-0.746259	-0.806055	-0.744191	-0.706521
cisbp:ID2_35	0.811403	0.772928	0.271209	0.21488	0.280972	-0.353516	-0.585117	-0.746259	-0.806055	-0.744191	-0.706521
cisbp:TLX2_436	0.827823	0.761468	0.301524	0.1472	0.243899	-0.291509	-0.534601	-0.737827	-0.803465	-0.720807	-0.773737
cisbp:ZFP161_850	0.846212	0.791639	0.278227	0.0966078	0.246673	-0.262829	-0.530496	-0.724303	-0.83131	-0.734649	-0.799613
cisbp:EGR1_195	0.855845	0.804405	0.247564	0.099724	0.228886	-0.278688	-0.522048	-0.7493	-0.855561	-0.738816	-0.784586
cisbp:ARNTL_50	0.85955	0.786458	0.218492	0.0864082	0.254235	-0.284228	-0.530097	-0.785333	-0.880944	-0.725139	-0.74076
cisbp:DBP_110	0.882049	0.81406	0.222115	0.113616	0.241126	-0.264342	-0.557342	-0.782106	-0.883244	-0.791399	-0.774413
cisbp:ZFY_166	0.838404	0.759189	0.171004	0.119834	0.235116	-0.332192	-0.544999	-0.760552	-0.854897	-0.747244	-0.719245
cisbp:LHX2_422	0.86216	0.818759	0.242356	0.13826	0.298392	-0.389878	-0.576589	-0.70378	-0.788608	-0.735302	-0.845838
cisbp:E2F5_315	0.880771	0.830747	0.271729	0.124195	0.268527	-0.280011	-0.540828	-0.740708	-0.854719	-0.765331	-0.810451
cisbp:ARNTL2_16	0.883904	0.830884	0.237417	0.0962805	0.301161	-0.304338	-0.549291	-0.744302	-0.850483	-0.767353	-0.812989
cisbp:HLX_478	0.889375	0.843998	0.226591	0.151017	0.28338	-0.373613	-0.587495	-0.755787	-0.848905	-0.771104	-0.832256
cisbp:MLX_29	0.901973	0.840822	0.228317	0.127648	0.328683	-0.312414	-0.580962	-0.775733	-0.861563	-0.786293	-0.821571
cisbp:ZNF219_229	0.905208	0.829618	0.16632	0.112261	0.3079	-0.333856	-0.587071	-0.782842	-0.886448	-0.78951	-0.833126
cisbp:GFI1B_228	0.870282	0.797084	0.210285	0.140308	0.268616	-0.375673	-0.588404	-0.78425	-0.845079	-0.738948	-0.79819
cisbp:EMX1_474	0.866626	0.795951	0.216855	0.178632	0.27471	-0.364856	-0.616051	-0.79483	-0.860605	-0.760018	-0.774173
cisbp:ETS2_340	0.872131	0.79303	0.21052	0.145088	0.282924	-0.395239	-0.61342	-0.81015	-0.876302	-0.739359	-0.773889
cisbp:MLXIPL_15	0.89666	0.801323	0.0976972	0.0386924	0.306642	-0.363388	-0.541266	-0.76643	-0.863495	-0.729009	-0.862592
cisbp:ARNT_57	0.877697	0.790609	0.146708	0.109464	0.30115	-0.349465	-0.577075	-0.810548	-0.88187	-0.749128	-0.766635
cisbp:CEBPE_107	0.866343	0.788202	0.151333	0.0984972	0.266585	-0.361201	-0.58789	-0.781292	-0.854333	-0.760705	-0.798123
cisbp:E2F6_317	0.888331	0.792085	0.122426	0.082616	0.27199	-0.353004	-0.56392	-0.791282	-0.898938	-0.764516	-0.833127
cisbp:PRRX2_519	0.851539	0.762179	0.111469	0.0768466	0.258364	-0.354229	-0.546659	-0.759038	-0.834655	-0.682986	-0.798943
cisbp:GBX1_508	0.858451	0.760389	0.0931282	0.100036	0.265849	-0.4011	-0.578054	-0.807935	-0.859439	-0.706082	-0.774748
cisbp:NFIL3_133	0.844236	0.727863	0.0794873	0.0645248	0.297033	-0.340456	-0.535439	-0.80392	-0.885601	-0.700416	-0.744994
cisbp:DLX6_397	0.836104	0.719361	0.0964595	0.0631555	0.245396	-0.383002	-0.546515	-0.80996	-0.863224	-0.671539	-0.746389
cisbp:BSX_559	0.830362	0.737075	0.149163	0.113116	0.302982	-0.469646	-0.593099	-0.736847	-0.792264	-0.672442	-0.79755
cisbp:NKX11_597	0.829712	0.760857	0.135803	0.197971	0.282028	-0.450661	-0.618132	-0.794282	-0.830583	-0.720895	-0.733019
cisbp:BARHL1_456	0.820398	0.693801	0.0391023	0.0875593	0.249446	-0.431513	-0.569763	-0.794084	-0.83695	-0.661068	-0.729588
cisbp:DRGX_516	0.818055	0.73818	-0.0354001	0.113303	0.305054	-0.479929	-0.583946	-0.755438	-0.844482	-0.674673	-0.73975
cisbp:SIM2_61	0.868472	0.761724	0.0646081	0.106596	0.327644	-0.416114	-0.569995	-0.748334	-0.852133	-0.726259	-0.827294
cisbp:SIM1_31	0.868472	0.761724	0.0646081	0.106596	0.327644	-0.416114	-0.569995	-0.748334	-0.852133	-0.726259	-0.827294
cisbp:NPAS3_59	0.868472	0.761724	0.0646081	0.106596	0.327644	-0.416114	-0.569995	-0.748334	-0.852133	-0.726259	-0.827294
cisbp:ENSG00000250811_102	0.868472	0.761724	0.0646081	0.106596	0.327644	-0.416114	-0.569995	-0.748334	-0.852133	-0.726259	-0.827294
cisbp:NPAS1_49	0.868472	0.761724	0.0646081	0.106596	0.327644	-0.416114	-0.569995	-0.748334	-0.852133	-0.726259	-0.827294
cisbp:ZBTB4_249	0.855074	0.769863	-0.0227674	0.0816595	0.346457	-0.435629	-0.550438	-0.745833	-0.867697	-0.681077	-0.823662
cisbp:ARID3A_6	0.884176	0.795104	-0.0203304	0.114133	0.32028	-0.414946	-0.590689	-0.811702	-0.892031	-0.75714	-0.796941
cisbp:BATF3_120	0.938055	0.883103	0.255746	0.226993	0.452666	-0.373375	-0.688009	-0.859737	-0.918642	-0.82085	-0.769812
cisbp:SMARCC2_650	0.927919	0.877385	0.281105	0.273211	0.433278	-0.392869	-0.715785	-0.86765	-0.926167	-0.843237	-0.745964
cisbp:SIX5_540	0.943639	0.901652	0.266862	0.266918	0.475079	-0.462036	-0.736208	-0.828815	-0.898885	-0.832799	-0.820172
cisbp:ZNF143_231	0.93851	0.893962	0.268509	0.237957	0.415409	-0.471328	-0.703681	-0.789343	-0.884011	-0.814529	-0.849147
cisbp:UNCX_507	0.883892	0.839064	0.194261	0.223342	0.425972	-0.492331	-0.676689	-0.788284	-0.856006	-0.748196	-0.756287
cisbp:CXXC1_303	0.877456	0.821212	0.185731	0.230512	0.380543	-0.488184	-0.66317	-0.809094	-0.873809	-0.783791	-0.739222
cisbp:ZBTB7A_258	0.901123	0.856937	0.152418	0.164819	0.460479	-0.345993	-0.601476	-0.72201	-0.821265	-0.777579	-0.84546
cisbp:NKX61_502	0.901519	0.862398	0.213659	0.222194	0.385829	-0.413336	-0.63576	-0.707358	-0.800238	-0.788041	-0.889904
cisbp:LIN54_297	0.899851	0.855802	0.0897257	0.229827	0.370819	-0.388292	-0.642146	-0.774195	-0.876411	-0.813639	-0.804546
cisbp:TFE3_18	0.915555	0.84576	0.170036	0.118255	0.372359	-0.344636	-0.593399	-0.799092	-0.898093	-0.790275	-0.811983
cisbp:TFEB_32	0.925058	0.847064	0.142282	0.111896	0.393424	-0.39828	-0.606672	-0.804276	-0.902778	-0.778225	-0.840755
cisbp:TFEC_27	0.913743	0.825147	0.13823	0.136845	0.418319	-0.391923	-0.623959	-0.839835	-0.90702	-0.7604	-0.797313
cisbp:CDX1_435	0.885347	0.827776	0.15918	0.127063	0.382625	-0.411499	-0.59358	-0.738583	-0.837899	-0.769681	-0.864984
cisbp:GMEB1_737	0.891318	0.819143	0.123698	0.12345	0.389344	-0.455406	-0.593959	-0.760499	-0.847294	-0.71198	-0.856789
cisbp:CEBPB_140	0.875138	0.826653	0.107581	0.145292	0.371346	-0.483246	-0.626059	-0.720158	-0.809967	-0.744844	-0.847436
cisbp:EN1_500	0.926263	0.851343	0.131393	0.149488	0.340354	-0.462056	-0.640033	-0.813669	-0.896352	-0.772337	-0.850251
cisbp:ESX1_455	0.914055	0.836892	0.136567	0.108122	0.310845	-0.457218	-0.605618	-0.779038	-0.869965	-0.750848	-0.873427
cisbp:DUXA_564	0.90475	0.822341	0.130879	0.104575	0.288059	-0.417503	-0.609413	-0.797048	-0.893836	-0.755153	-0.839389
cisbp:MLL_300	0.938076	0.883673	0.228981	0.149892	0.359973	-0.384266	-0.622492	-0.77719	-0.882577	-0.803772	-0.882524
cisbp:KLF6_165	0.935315	0.878484	0.223102	0.147532	0.336815	-0.372956	-0.614597	-0.775222	-0.882361	-0.806176	-0.88755
cisbp:ATF3_132	0.937336	0.865161	0.201788	0.125716	0.389689	-0.400348	-0.623831	-0.803649	-0.893745	-0.786733	-0.855997
cisbp:WT1_266	0.939752	0.87273	0.189556	0.129902	0.363479	-0.399616	-0.614185	-0.786547	-0.890114	-0.790869	-0.888423
cisbp:LHX6_423	0.924835	0.876615	0.252402	0.168584	0.281647	-0.375877	-0.623383	-0.783703	-0.879112	-0.811154	-0.854482
cisbp:LHX8_498	0.931612	0.867448	0.22259	0.159769	0.32422	-0.416026	-0.637335	-0.805864	-0.892643	-0.797197	-0.858329
cisbp:VSX1_408	0.922453	0.858507	0.199376	0.145623	0.296359	-0.392232	-0.620029	-0.801269	-0.883321	-0.791876	-0.848216
cisbp:NRF1_805	0.942561	0.878729	0.219023	0.177637	0.451803	-0.412188	-0.665999	-0.839693	-0.912729	-0.802121	-0.825815
cisbp:CREB5_127	0.938956	0.869328	0.250092	0.178465	0.372766	-0.399624	-0.665196	-0.853166	-0.92139	-0.809648	-0.812568
cisbp:SP2_232	0.955484	0.898152	0.203008	0.179947	0.395832	-0.41306	-0.657401	-0.818899	-0.911495	-0.823257	-0.875249
cisbp:SP5_279	0.961674	0.89337	0.191087	0.174809	0.411978	-0.426222	-0.66858	-0.832049	-0.917915	-0.824998	-0.870656
cisbp:SP6_275	0.961674	0.89337	0.191087	0.174809	0.411978	-0.426222	-0.66858	-0.832049	-0.917915	-0.824998	-0.870656
cisbp:SP1_267	0.960295	0.897366	0.175726	0.167355	0.416266	-0.427342	-0.657566	-0.807713	-0.905085	-0.816098	-0.890511
cisbp:KLF15_223	0.949093	0.891944	0.129841	0.236997	0.567187	-0.50884	-0.730025	-0.805598	-0.888556	-0.822147	-0.836233
cisbp:MXI1_40	0.926322	0.846456	0.0932066	0.1824	0.563895	-0.534345	-0.689016	-0.825354	-0.875942	-0.753433	-0.820398
cisbp:ATF4_122	0.916158	0.821406	0.138093	0.191343	0.554649	-0.509791	-0.711828	-0.886699	-0.910764	-0.741289	-0.749929
cisbp:PURA_813	0.92659	0.8433	-0.0130791	0.149922	0.535445	-0.498779	-0.676597	-0.789819	-0.873515	-0.753596	-0.844014
cisbp:MYCL1_37	0.920913	0.822671	-0.00112014	0.137689	0.546169	-0.529114	-0.659413	-0.820285	-0.874226	-0.73155	-0.8454
cisbp:KLF4_208	0.954817	0.851517	0.06587	0.170805	0.554458	-0.503741	-0.702865	-0.870438	-0.929242	-0.780008	-0.824507
cisbp:KLF5_175	0.948655	0.846353	0.0405936	0.165823	0.555536	-0.486669	-0.693381	-0.86483	-0.932825	-0.777019	-0.816271
cisbp:KLF2_846	0.954416	0.849177	0.0728737	0.156135	0.518014	-0.493228	-0.693117	-0.880279	-0.939516	-0.781198	-0.822963
cisbp:HMG20B_748	0.935597	0.852138	0.0493648	0.186089	0.505009	-0.566779	-0.701637	-0.855999	-0.92262	-0.755051	-0.833912
cisbp:POU3F3_620	0.920092	0.809971	0.0155401	0.149548	0.502946	-0.549224	-0.675786	-0.868416	-0.90911	-0.730211	-0.814504
cisbp:USF1_60	0.92647	0.857747	0.0860166	0.114944	0.459845	-0.451256	-0.618302	-0.77312	-0.873517	-0.756973	-0.859
cisbp:MAX_14	0.935836	0.859015	0.115307	0.127872	0.451757	-0.471656	-0.645017	-0.804302	-0.888536	-0.764685	-0.857549
cisbp:USF2_26	0.92133	0.827313	0.0782156	0.0846082	0.426255	-0.45898	-0.605996	-0.80504	-0.900352	-0.738548	-0.846633
cisbp:ZNF148_222	0.943763	0.851291	0.0456491	0.0975943	0.439553	-0.43138	-0.623883	-0.796173	-0.902711	-0.770461	-0.888129
cisbp:KLF11_847	0.961159	0.879013	0.153355	0.155992	0.450634	-0.429196	-0.667906	-0.840299	-0.917793	-0.809989	-0.865117
cisbp:KLF14_251	0.961159	0.879013	0.153355	0.155992	0.450634	-0.429196	-0.667906	-0.840299	-0.917793	-0.809989	-0.865117
cisbp:SP4_180	0.965085	0.88445	0.14791	0.15772	0.450778	-0.446233	-0.672693	-0.839893	-0.926759	-0.811924	-0.870295
cisbp:KLF7_189	0.960605	0.875086	0.145966	0.170071	0.459809	-0.43275	-0.675702	-0.858408	-0.931532	-0.811614	-0.848163
cisbp:SP9_283	0.960481	0.873563	0.121427	0.161361	0.494592	-0.453857	-0.683333	-0.847185	-0.919612	-0.806802	-0.853365
cisbp:SP7_241	0.960481	0.873563	0.121427	0.161361	0.494592	-0.453857	-0.683333	-0.847185	-0.919612	-0.806802	-0.853365
cisbp:SP8_226	0.960481	0.873563	0.121427	0.161361	0.494592	-0.453857	-0.683333	-0.847185	-0.919612	-0.806802	-0.853365
cisbp:KLF16_205	0.95781	0.872654	0.115233	0.130587	0.446417	-0.436825	-0.654431	-0.821583	-0.910832	-0.795588	-0.880056
cisbp:SP3_247	0.958841	0.868388	0.0996344	0.139319	0.478164	-0.457611	-0.669056	-0.837748	-0.919257	-0.793571	-0.866291
cisbp:KLF10_826	0.955638	0.858057	0.0966486	0.123657	0.473277	-0.471762	-0.659669	-0.829417	-0.912219	-0.776895	-0.882754
cisbp:KLF13_238	0.955638	0.858057	0.0966486	0.123657	0.473277	-0.471762	-0.659669	-0.829417	-0.912219	-0.776895	-0.882754
