# Supplementary material for: Patient-derived orthotopic xenograft models recapitulate the peritoneal dissemination of pancreatic cancer and delineate its transcriptional and regulatory programs
Source: J Exp Clin Cancer Res. 2026 Feb 11;45:69. doi: 10.1186/s13046-026-03668-9 (PMC12998334; doi:10.1186/s13046-026-03668-9)
Supplement: Supplementary file 5 — Supplementary Material 5. [file 13046_2026_3668_MOESM5_ESM.xlsx]

## Sheet: STable 4
Supplementary Data 5. Raw migration distances and derived migration ratios (r and log2[r]) for organoid migration assays.
Drug	Distance (µm) (0–24 hours)	Drug	Distance (µm) (76–96 hours)	Drug	r	Drug	log2(r)
NC	178.302	NC	214.728	NC	0.670192	NC	-0.577354
NC	244.818	NC	296.504	NC	1.04709	NC	0.0663868
NC	313.373	NC	218.215	NC	0.34067	NC	-1.55355
NC	316.599	NC	133.394	NC	1.60584	NC	0.683332
NC	226.469	NC	229.797	NC	1.17163	NC	0.228514
NC	293.574	NC	146.601	NC	1.91994	NC	0.94106
NC	296.748	NC	227.071	NC	1.05537	NC	0.0777525
NC	307.667	NC	142.798	NC	0.776094	NC	-0.365697
NC	159.939	NC	293.798	NC	0.765129	NC	-0.386225
NC	136.634	NC	91.571	NC	1.20429	NC	0.268187
NC	285.235	NC	298.667	NC	1.21112	NC	0.276342
NC	167.822	NC	57.172	NC	0.696343	NC	-0.522131
NC	158.61	NC	254.703	NC	0.421334	NC	-1.24696
NC	257.429	NC	301.611	NC	1.0147	NC	0.0210464
NC	141.004	NC	270.719	NC	0.499366	NC	-1.00183
NC	360.575	NC	380.541	NC	0.765198	NC	-0.386095
NC	187.449	NC	145.478	NC	0.464132	NC	-1.10739
NC	405.712	NC	310.422	NC	1.83694	NC	0.877303
Stattic 2µM	239.348	Stattic 2µM	154.839	Stattic 2µM	0.64692	Stattic 2µM	-0.628341
Stattic 2µM	220.455	Stattic 2µM	67.089	Stattic 2µM	0.304321	Stattic 2µM	-1.71634
Stattic 2µM	165.583	Stattic 2µM	206.907	Stattic 2µM	1.24957	Stattic 2µM	0.321428
Stattic 2µM	258.54	Stattic 2µM	198.732	Stattic 2µM	0.76867	Stattic 2µM	-0.379563
Stattic 2µM	534.107	Stattic 2µM	213.244	Stattic 2µM	0.399253	Stattic 2µM	-1.32462
Stattic 2µM	171.35	Stattic 2µM	261.153	Stattic 2µM	1.52409	Stattic 2µM	0.607949
Stattic 2µM	358.859	Stattic 2µM	65.575	Stattic 2µM	0.182732	Stattic 2µM	-2.4522
Stattic 2µM	240.79	Stattic 2µM	274.181	Stattic 2µM	1.13867	Stattic 2µM	0.187353
Stattic 2µM	414.671	Stattic 2µM	58.249	Stattic 2µM	0.14047	Stattic 2µM	-2.83166
Stattic 6µM	262.162	Stattic 6µM	131.598	Stattic 6µM	0.501972	Stattic 6µM	-0.994321
Stattic 6µM	185.24	Stattic 6µM	407.883	Stattic 6µM	2.20192	Stattic 6µM	1.13876
Stattic 6µM	119.566	Stattic 6µM	27.526	Stattic 6µM	0.230216	Stattic 6µM	-2.11894
Stattic 6µM	185.743	Stattic 6µM	280.653	Stattic 6µM	1.51097	Stattic 6µM	0.59548
Stattic 6µM	255.622	Stattic 6µM	302.985	Stattic 6µM	1.18529	Stattic 6µM	0.245234
Stattic 6µM	267.944	Stattic 6µM	237.599	Stattic 6µM	0.886749	Stattic 6µM	-0.173403
Stattic 6µM	347.12	Stattic 6µM	244.573	Stattic 6µM	0.704578	Stattic 6µM	-0.505169
Stattic 6µM	311.868	Stattic 6µM	177.09	Stattic 6µM	0.567836	Stattic 6µM	-0.816453
Stattic 6µM	193.944	Stattic 6µM	150.672	Stattic 6µM	0.776884	Stattic 6µM	-0.364229
SB431542 0.5µM	241.586	SB431542 0.5µM	225.01	SB431542 0.5µM	0.931387	SB431542 0.5µM	-0.102548
SB431542 0.5µM	273.482	SB431542 0.5µM	289.83	SB431542 0.5µM	1.05978	SB431542 0.5µM	0.0837611
SB431542 0.5µM	242.337	SB431542 0.5µM	123.73	SB431542 0.5µM	0.51057	SB431542 0.5µM	-0.969819
SB431542 0.5µM	196.753	SB431542 0.5µM	226.214	SB431542 0.5µM	1.14974	SB431542 0.5µM	0.201303
SB431542 0.5µM	290.959	SB431542 0.5µM	261.942	SB431542 0.5µM	0.900271	SB431542 0.5µM	-0.151568
SB431542 0.5µM	166.7	SB431542 0.5µM	261.669	SB431542 0.5µM	1.5697	SB431542 0.5µM	0.650489
SB431542 0.5µM	252.83	SB431542 0.5µM	275.069	SB431542 0.5µM	1.08796	SB431542 0.5µM	0.121626
SB431542 0.5µM	284.601	SB431542 0.5µM	282.957	SB431542 0.5µM	0.994223	SB431542 0.5µM	-0.0083579
SB431542 0.5µM	224.035	SB431542 0.5µM	253.09	SB431542 0.5µM	1.12969	SB431542 0.5µM	0.175926
SB431542 1.5µM	278.08	SB431542 1.5µM	114.632	SB431542 1.5µM	0.412227	SB431542 1.5µM	-1.27849
SB431542 1.5µM	334.304	SB431542 1.5µM	49.564	SB431542 1.5µM	0.14826	SB431542 1.5µM	-2.7538
SB431542 1.5µM	236	SB431542 1.5µM	121.662	SB431542 1.5µM	0.515517	SB431542 1.5µM	-0.955908
SB431542 1.5µM	266.993	SB431542 1.5µM	244.593	SB431542 1.5µM	0.916103	SB431542 1.5µM	-0.126419
SB431542 1.5µM	195.981	SB431542 1.5µM	54.069	SB431542 1.5µM	0.275889	SB431542 1.5µM	-1.85784
SB431542 1.5µM	294.071	SB431542 1.5µM	212.738	SB431542 1.5µM	0.723424	SB431542 1.5µM	-0.467087
SB431542 1.5µM	365.497	SB431542 1.5µM	138.572	SB431542 1.5µM	0.379133	SB431542 1.5µM	-1.39922
SB431542 1.5µM	307.517	SB431542 1.5µM	101.027	SB431542 1.5µM	0.328525	SB431542 1.5µM	-1.60593
SB431542 1.5µM	323.898	SB431542 1.5µM	75.037	SB431542 1.5µM	0.231669	SB431542 1.5µM	-2.10987
SIS3 2µM	322.78	SIS3 2µM	159.497	SIS3 2µM	0.494135	SIS3 2µM	-1.01702
SIS3 2µM	267.103	SIS3 2µM	244.345	SIS3 2µM	0.914797	SIS3 2µM	-0.128477
SIS3 2µM	198.694	SIS3 2µM	249.028	SIS3 2µM	1.25332	SIS3 2µM	0.32576
SIS3 2µM	163.839	SIS3 2µM	234.702	SIS3 2µM	1.43252	SIS3 2µM	0.518551
SIS3 2µM	168.879	SIS3 2µM	122.697	SIS3 2µM	0.726538	SIS3 2µM	-0.46089
SIS3 2µM	210.97	SIS3 2µM	224.417	SIS3 2µM	1.06374	SIS3 2µM	0.0891441
SIS3 2µM	245.331	SIS3 2µM	271.152	SIS3 2µM	1.10525	SIS3 2µM	0.144372
SIS3 2µM	196.846	SIS3 2µM	97.633	SIS3 2µM	0.495987	SIS3 2µM	-1.01163
SIS3 2µM	160.259	SIS3 2µM	123.905	SIS3 2µM	0.773155	SIS3 2µM	-0.371171
SIS3 2µM	73.782	SIS3 2µM	214.896	SIS3 2µM	2.91258	SIS3 2µM	1.5423
SIS3 6µM	295.594	SIS3 6µM	202.205	SIS3 6µM	0.684063	SIS3 6µM	-0.547798
SIS3 6µM	153.745	SIS3 6µM	5.121	SIS3 6µM	0.0333084	SIS3 6µM	-4.90797
SIS3 6µM	209.043	SIS3 6µM	158.782	SIS3 6µM	0.759566	SIS3 6µM	-0.396752
SIS3 6µM	327.322	SIS3 6µM	182.376	SIS3 6µM	0.557176	SIS3 6µM	-0.843795
SIS3 6µM	223.068	SIS3 6µM	181.636	SIS3 6µM	0.814263	SIS3 6µM	-0.296433
SIS3 6µM	154.311	SIS3 6µM	226.547	SIS3 6µM	1.46812	SIS3 6µM	0.553969
SIS3 6µM	235.908	SIS3 6µM	257.844	SIS3 6µM	1.09299	SIS3 6µM	0.128274
SIS3 6µM	157.384	SIS3 6µM	441.25	SIS3 6µM	2.80365	SIS3 6µM	1.48731
SIS3 6µM	312.428	SIS3 6µM	265.752	SIS3 6µM	0.850602	SIS3 6µM	-0.233443
SIS3 6µM	195.309	SIS3 6µM	105.262	SIS3 6µM	0.538951	SIS3 6µM	-0.891774
SIS3 6µM	189.214	SIS3 6µM	168.351	SIS3 6µM	0.889739	SIS3 6µM	-0.168547
Tiplaxin 0.5µM	302.33	Tiplaxin 0.5µM	495.869	Tiplaxin 0.5µM	1.64016	Tiplaxin 0.5µM	0.713835
Tiplaxin 0.5µM	160.199	Tiplaxin 0.5µM	196.624	Tiplaxin 0.5µM	1.22737	Tiplaxin 0.5µM	0.295574
Tiplaxin 0.5µM	290.885	Tiplaxin 0.5µM	131.065	Tiplaxin 0.5µM	0.450573	Tiplaxin 0.5µM	-1.15017
Tiplaxin 0.5µM	317.569	Tiplaxin 0.5µM	343.346	Tiplaxin 0.5µM	1.08117	Tiplaxin 0.5µM	0.112593
Tiplaxin 0.5µM	152.127	Tiplaxin 0.5µM	163.402	Tiplaxin 0.5µM	1.07412	Tiplaxin 0.5µM	0.103149
Tiplaxin 0.5µM	212.679	Tiplaxin 0.5µM	231.825	Tiplaxin 0.5µM	1.09002	Tiplaxin 0.5µM	0.124359
Tiplaxin 0.5µM	177.9	Tiplaxin 0.5µM	397.393	Tiplaxin 0.5µM	2.2338	Tiplaxin 0.5µM	1.1595
Tiplaxin 0.5µM	269.783	Tiplaxin 0.5µM	183.204	Tiplaxin 0.5µM	0.679079	Tiplaxin 0.5µM	-0.558348
Tiplaxin 0.5µM	170.635	Tiplaxin 0.5µM	42.674	Tiplaxin 0.5µM	0.250089	Tiplaxin 0.5µM	-1.99948
Tiplaxin 0.5µM	225.943	Tiplaxin 0.5µM	189.132	Tiplaxin 0.5µM	0.837078	Tiplaxin 0.5µM	-0.256565
Tiplaxin 1.5µM	209.528	Tiplaxin 1.5µM	119.182	Tiplaxin 1.5µM	0.568812	Tiplaxin 1.5µM	-0.813977
Tiplaxin 1.5µM	223.714	Tiplaxin 1.5µM	273.695	Tiplaxin 1.5µM	1.22341	Tiplaxin 1.5µM	0.290914
Tiplaxin 1.5µM	185.066	Tiplaxin 1.5µM	303.719	Tiplaxin 1.5µM	1.64114	Tiplaxin 1.5µM	0.714697
Tiplaxin 1.5µM	240.856	Tiplaxin 1.5µM	272.228	Tiplaxin 1.5µM	1.13025	Tiplaxin 1.5µM	0.176645
Tiplaxin 1.5µM	208.851	Tiplaxin 1.5µM	182.569	Tiplaxin 1.5µM	0.874159	Tiplaxin 1.5µM	-0.194032
Tiplaxin 1.5µM	157.059	Tiplaxin 1.5µM	237.548	Tiplaxin 1.5µM	1.51248	Tiplaxin 1.5µM	0.596912
Tiplaxin 1.5µM	371.903	Tiplaxin 1.5µM	360.015	Tiplaxin 1.5µM	0.968035	Tiplaxin 1.5µM	-0.0468694
Tiplaxin 1.5µM	280.909	Tiplaxin 1.5µM	228.967	Tiplaxin 1.5µM	0.815093	Tiplaxin 1.5µM	-0.294963
Tiplaxin 1.5µM	275.017	Tiplaxin 1.5µM	331.557	Tiplaxin 1.5µM	1.20559	Tiplaxin 1.5µM	0.269736
Tiplaxin 1.5µM	185.876	Tiplaxin 1.5µM	374.471	Tiplaxin 1.5µM	2.01463	Tiplaxin 1.5µM	1.01051
TM5441 3.3µM	247.667	TM5441 3.3µM	238.87	TM5441 3.3µM	0.964481	TM5441 3.3µM	-0.052176
TM5441 3.3µM	336.388	TM5441 3.3µM	435.058	TM5441 3.3µM	1.29332	TM5441 3.3µM	0.371082
TM5441 3.3µM	220.937	TM5441 3.3µM	329.554	TM5441 3.3µM	1.49162	TM5441 3.3µM	0.57688
TM5441 3.3µM	197.852	TM5441 3.3µM	303.788	TM5441 3.3µM	1.53543	TM5441 3.3µM	0.618643
TM5441 3.3µM	251.32	TM5441 3.3µM	388.944	TM5441 3.3µM	1.5476	TM5441 3.3µM	0.630037
TM5441 3.3µM	142.132	TM5441 3.3µM	224.554	TM5441 3.3µM	1.5799	TM5441 3.3µM	0.659831
TM5441 3.3µM	198.056	TM5441 3.3µM	117.793	TM5441 3.3µM	0.594746	TM5441 3.3µM	-0.749655
TM5441 3.3µM	194.333	TM5441 3.3µM	182.699	TM5441 3.3µM	0.940134	TM5441 3.3µM	-0.0890622
TM5441 3.3µM	232.644	TM5441 3.3µM	16.146	TM5441 3.3µM	0.0694022	TM5441 3.3µM	-3.84888
TM5441 10µM	74.131	TM5441 10µM	280.869	TM5441 10µM	3.78882	TM5441 10µM	1.92175
TM5441 10µM	208.484	TM5441 10µM	296.337	TM5441 10µM	1.42139	TM5441 10µM	0.507302
TM5441 10µM	357.906	TM5441 10µM	293.674	TM5441 10µM	0.820534	TM5441 10µM	-0.285365
TM5441 10µM	199.545	TM5441 10µM	53.059	TM5441 10µM	0.2659	TM5441 10µM	-1.91104
TM5441 10µM	246.835	TM5441 10µM	277.771	TM5441 10µM	1.12533	TM5441 10µM	0.170349
TM5441 10µM	177.763	TM5441 10µM	84.237	TM5441 10µM	0.473873	TM5441 10µM	-1.07743
TM5441 10µM	246.004	TM5441 10µM	147.455	TM5441 10µM	0.599401	TM5441 10µM	-0.738407
TM5441 10µM	304.31	TM5441 10µM	232.615	TM5441 10µM	0.764401	TM5441 10µM	-0.387598
TM5441 10µM	202.578	TM5441 10µM	183.746	TM5441 10µM	0.907038	TM5441 10µM	-0.140765
ANGPTL4 10µM	219.713	ANGPTL4 10µM	185.663	ANGPTL4 10µM	0.845025	ANGPTL4 10µM	-0.242934
ANGPTL4 10µM	415.14	ANGPTL4 10µM	232.535	ANGPTL4 10µM	0.560136	ANGPTL4 10µM	-0.83615
ANGPTL4 10µM	409.468	ANGPTL4 10µM	256.074	ANGPTL4 10µM	0.625382	ANGPTL4 10µM	-0.67719
ANGPTL4 10µM	168.661	ANGPTL4 10µM	238.385	ANGPTL4 10µM	1.4134	ANGPTL4 10µM	0.499167
ANGPTL4 10µM	234.797	ANGPTL4 10µM	67.051	ANGPTL4 10µM	0.28557	ANGPTL4 10µM	-1.80808
ANGPTL4 10µM	212.114	ANGPTL4 10µM	211.593	ANGPTL4 10µM	0.997544	ANGPTL4 10µM	-0.00354794
ANGPTL4 10µM	231.266	ANGPTL4 10µM	303.199	ANGPTL4 10µM	1.31104	ANGPTL4 10µM	0.390712
ANGPTL4 10µM	295.925	ANGPTL4 10µM	217.552	ANGPTL4 10µM	0.735159	ANGPTL4 10µM	-0.443871
ANGPTL4 10µM	285.534	ANGPTL4 10µM	237.003	ANGPTL4 10µM	0.830034	ANGPTL4 10µM	-0.268757
ANGPTL4 30µM	175.392	ANGPTL4 30µM	157.972	ANGPTL4 30µM	0.90068	ANGPTL4 30µM	-0.150914
ANGPTL4 30µM	234.385	ANGPTL4 30µM	438.979	ANGPTL4 30µM	1.8729	ANGPTL4 30µM	0.905272
ANGPTL4 30µM	548.103	ANGPTL4 30µM	164.985	ANGPTL4 30µM	0.301011	ANGPTL4 30µM	-1.73211
ANGPTL4 30µM	149.352	ANGPTL4 30µM	111.544	ANGPTL4 30µM	0.746853	ANGPTL4 30µM	-0.421104
ANGPTL4 30µM	206.465	ANGPTL4 30µM	212.823	ANGPTL4 30µM	1.03079	ANGPTL4 30µM	0.0437568
ANGPTL4 30µM	217.729	ANGPTL4 30µM	229.393	ANGPTL4 30µM	1.05357	ANGPTL4 30µM	0.0752878
ANGPTL4 30µM	165.19	ANGPTL4 30µM	181.717	ANGPTL4 30µM	1.10005	ANGPTL4 30µM	0.137567
ANGPTL4 30µM	289.059	ANGPTL4 30µM	263.723	ANGPTL4 30µM	0.91235	ANGPTL4 30µM	-0.132341
ANGPTL4 30µM	369.738	ANGPTL4 30µM	276.142	ANGPTL4 30µM	0.746859	ANGPTL4 30µM	-0.421093
